# Supplementary material for: Simple protocol for combined extraction of exocrine secretions and RNA in small arthropods
Source: Biol Methods Protoc. 2024 Jul 30;9(1):bpae054. doi: 10.1093/biomethods/bpae054 (PMC11316613; doi:10.1093/biomethods/bpae054)
Supplement: bpae054_Supplementary_Data [file bpae054_supplementary_data.zip]

Archive with 7 entries (7 files):
- S02_PC12seq2fun.pdf
- S03_Supplement_SigGene_treatment_vs_control_Result.csv
- S04_gsea_go_bp.csv
- S04_gsea_go_cc.csv
- S04_gsea_go_mf.csv
- S05_GC-profiles.docx
- S01_seq2fun.txt
