# Supplementary material for: Simple protocol for combined extraction of exocrine secretions and RNA in small arthropods
Source: Biol Methods Protoc. 2024 Jul 30;9(1):bpae054. doi: 10.1093/biomethods/bpae054 (PMC11316613; doi:10.1093/biomethods/bpae054)
Supplement: bpae054_Supplementary_Data [file bpae054_supplementary_data.zip › S03_Supplement_SigGene_treatment_vs_control_Result.csv]

EntrezID	logFC	baseMean	lfcSE	stat	P.Value	adj.P.Val	Symbols	Name
s2f_0003923001	-2.6665	912.69	0.23001	-11.593	4.4612e-31	3.1884e-27	HGD	homogentisate 1,2-dioxygenase
s2f_0014991001	-4.2279	9941.5	0.40793	-10.364	3.6119e-25	1.2907e-21	EGL1	hypothetical protein
s2f_0045646001	-2.8652	286.63	0.3805	-7.5301	5.0688e-14	1.2076e-10	s2f_0045646001	uncharacterized protein loc113788892
s2f_0035790001	-2.4119	141.28	0.32235	-7.4823	7.3046e-14	1.3051e-10	s2f_0035790001	hypothetical protein
s2f_0015347001	-4.8258	483.75	0.66886	-7.215	5.3943e-13	7.7106e-10	AGABI1DRAFT_24208	hypothetical protein
s2f_0000001014	-2.8895	55.537	0.40487	-7.1367	9.557e-13	1.1384e-09	ALPHATRY	(genbank) uncharacterized protein
s2f_0002297003	-2.4473	675	0.36253	-6.7508	1.4705e-11	1.5014e-08	HPD	4-hydroxyphenylpyruvate dioxygenase
s2f_0000001156	-2.1027	145.04	0.31297	-6.7185	1.8365e-11	1.6407e-08	CG1299	venom protease-like
s2f_0012824001	-2.6767	837.22	0.40578	-6.5965	4.2091e-11	3.3425e-08	CG44085	putative mediator of rna polymerase ii transcription subunit 26
s2f_0000264010	-2.7909	1139.7	0.44098	-6.3288	2.4709e-10	1.4716e-07	GAL	beta-galactosidase-1-like protein 2
s2f_0024585001	-3.837	142.71	0.61403	-6.2489	4.1327e-10	2.272e-07	AN13G02450	hypothetical protein
s2f_0001305005	-2.0577	276.85	0.33311	-6.1772	6.5252e-10	3.3311e-07	SYNPO2	hypothetical protein
s2f_0003769006	-8.3439	29.077	1.355	-6.1581	7.3631e-10	3.5083e-07	s2f_0003769006	mucin-2-like
s2f_0000323008	-2.4863	1334.3	0.40475	-6.143	8.0996e-10	3.618e-07	CBPA1_ANOGA	zinc carboxypeptidase-like
s2f_0009967001	-2.7876	134.24	0.48079	-5.798	6.7124e-09	2.6652e-06	s2f_0009967001	crustacean hyperglycemic hormone-like
s2f_0031348001	-2.5735	741.34	0.46376	-5.5493	2.8684e-08	9.9394e-06	s2f_0031348001	(genbank) hypothetical protein
s2f_0000081008	-2.4835	187.93	0.44778	-5.5461	2.9205e-08	9.9394e-06	17.M10516	hypothetical protein
s2f_0033775001	-2.5706	4820.4	0.46638	-5.5117	3.5529e-08	1.1337e-05	AGABI1DRAFT_33905	hypothetical protein
s2f_0000001024	-2.8386	135.66	0.52198	-5.4382	5.3829e-08	1.603e-05	CG10472	brachyurin-like
s2f_0000001097	-2.8431	4001	0.53505	-5.3138	1.0738e-07	2.9516e-05	DSIM_GD25909	trypsin-7-like
s2f_0000323005	-2.3974	525.82	0.45859	-5.2277	1.7159e-07	4.3798e-05	s2f_0000323005	carboxypeptidase b-like
s2f_0001239010	-3.5284	61.241	0.69183	-5.1002	3.3934e-07	8.0842e-05	PGLYRP1	peptidoglycan-recognition protein sc2-like
s2f_0000395021	-2.3734	991.46	0.46995	-5.0503	4.4108e-07	9.8513e-05	s2f_0000395021	endoglucanase e-4-like
s2f_0090437001	-2.1746	357.17	0.43316	-5.0203	5.1582e-07	0.00010843	s2f_0090437001	hypothetical protein
s2f_0002600003	-2.2083	221.94	0.44413	-4.9723	6.6171e-07	0.00013137	DSIM_GD26794	alpha-amylase-like
s2f_0000587005	-2.0265	54.237	0.41376	-4.8979	9.6848e-07	0.00018215	DSIM_GD22254	lysosomal alpha-mannosidase
s2f_0000001128	-2.6593	5411.4	0.54567	-4.8736	1.0961e-06	0.00020086	CG31954	trypsin-1-like
s2f_0000524003	-2.1219	109.81	0.4395	-4.8279	1.38e-06	0.00024656	ZIC5	hypothetical protein
s2f_0000395019	-2.365	9036.8	0.49594	-4.7688	1.8532e-06	0.00030803	CEL9A	endoglucanase e-4-like
s2f_0002196003	-2.1639	73.761	0.45639	-4.7414	2.1229e-06	0.00033716	PLA2	phospholipase a2-like
s2f_0008545001	-2.1751	276.53	0.47064	-4.6215	3.8096e-06	0.00055566	UROC1	urocanate hydratase
s2f_0000811001	-2.0407	1215.6	0.44368	-4.5994	4.2367e-06	0.00060158	SI	sucrase-isomaltase, intestinal
s2f_0002600005	-2.3461	979.49	0.51039	-4.5967	4.2928e-06	0.00060158	AMY	alpha-amylase a-like
s2f_0000315012	-2.574	2113.9	0.5649	-4.5566	5.1994e-06	0.00070113	CBR-THN-1	pathogenesis-related protein 5-like
s2f_0078587001	-2.513	2103.4	0.57083	-4.4024	1.0706e-05	0.0012969	s2f_0078587001	clan ca, family c40, nlpc/p60 superfamily cysteine peptidase
s2f_0007311006	-2.068	121.81	0.47649	-4.34	1.4246e-05	0.0016161	CG14823	lysozyme-like
s2f_0002437001	-2.2011	1515	0.51032	-4.3131	1.6095e-05	0.0017974	MIOX	inositol oxygenase
s2f_0002600004	-2.0577	586.05	0.47984	-4.2883	1.8002e-05	0.0019494	AGABI1DRAFT_80184	alpha-amylase-like
s2f_0002769004	-2.1114	506.71	0.49746	-4.2444	2.1923e-05	0.0023041	DSIM_GD18201	myogenesis-regulating glycosidase-like
s2f_0047088001	-2.7936	51264	0.65915	-4.2381	2.2538e-05	0.0023215	s2f_0047088001	uncharacterized protein loc108904667
s2f_0000001025	-2.2688	82.453	0.53563	-4.2358	2.2774e-05	0.0023215	CG8170	proclotting enzyme
s2f_0002600002	-2.2457	139.29	0.53053	-4.233	2.3063e-05	0.0023215	AMY2A	pancreatic alpha-amylase-like
s2f_0003128007	-2.1627	4187.3	0.51608	-4.1906	2.7822e-05	0.0027333	BGL2	beta-1,3-glucan-binding protein-like
s2f_0002402002	-2.0139	307.9	0.48383	-4.1624	3.1489e-05	0.0029228	119.T00012	group xv phospholipase a2-like
s2f_0002562023	3.3083	107.59	0.79766	4.1474	3.3621e-05	0.0030806	s2f_0002562023	(genbank) cuticular protein, putative
s2f_0005959002	-2.1329	78.422	0.52701	-4.0472	5.1843e-05	0.0045185	BM3200	l-threonine 3-dehydrogenase, mitochondrial
s2f_0000273013	-2.1012	410.32	0.53055	-3.9604	7.4815e-05	0.0062906	s2f_0000273013	astacin-like metalloprotease toxin 5
s2f_0005687003	2.9463	452.07	0.7518	3.9191	8.8887e-05	0.007302	BLIMP-1	pr domain zinc finger protein 1 isoform x1
s2f_0000001016	-3.4508	13.299	0.9002	-3.8333	0.00012642	0.0099285	SP115	transmembrane protease serine 9-like
s2f_0000178006	-2.2827	488.72	0.59965	-3.8067	0.00014084	0.010505	VTGL	pancreatic triacylglycerol lipase-like
s2f_0000178003	-2.1751	1079.7	0.57431	-3.7873	0.00015231	0.011222	LIP	pancreatic triacylglycerol lipase-like
s2f_0019225001	-3.1654	19.506	0.85141	-3.7178	0.00020097	0.014235	s2f_0019225001	(genbank) hypothetical protein
s2f_0000524012	-2.0115	41.897	0.5476	-3.6734	0.00023935	0.015775	GLIS1	zinc finger protein glis1-like
s2f_0000001098	-2.2254	3226.1	0.60601	-3.6721	0.00024052	0.015775	CG10405	(genbank) uncharacterized protein
s2f_0000323004	-2.0703	1655.1	0.57033	-3.63	0.00028344	0.017927	MF-CPA	carboxypeptidase b-like
s2f_0014354001	2.6134	335.12	0.72291	3.6151	0.00030027	0.018187	CG4702	(genbank) uncharacterized protein, isoform b
s2f_0000001045	-2.4593	58.336	0.69571	-3.5349	0.00040787	0.022774	OVCH2	ovochymase-2
s2f_0032264001	2.3872	308.3	0.68278	3.4962	0.00047185	0.025548	s2f_0032264001	(genbank) hypothetical protein
s2f_0015133001	-2.7708	3653.8	0.79939	-3.4661	0.00052808	0.027429	MGXBX2	hypothetical protein
s2f_0013348001	-2.3236	445.04	0.69709	-3.3333	0.00085812	0.041439	AGABI1DRAFT_118845	hypothetical protein
s2f_0005181003	5.8413	5.2843	1.7589	3.3209	0.00089714	0.042746	MRPS1	hypothetical protein
s2f_0000128003	-2.0771	74.578	0.62869	-3.3039	0.00095352	0.044834	BMA-CIMA-1	sialin-like
s2f_0022462001	-2.2085	53.188	0.66886	-3.3019	0.00096032	0.044859	AGABI1DRAFT_130734	hypothetical protein
s2f_0000048035	-2.1591	1457	0.65659	-3.2883	0.0010079	0.045781	CPA	hypothetical protein
s2f_0000273002	-2.5182	19.798	0.76607	-3.2871	0.0010121	0.045781	CG5715	zinc metalloproteinase nas-4-like
s2f_0036023001	-1.75	231.67	0.26685	-6.558	5.4526e-11	3.897e-08	s2f_0036023001	paramyosin-like isoform x1
s2f_0002713004	-1.8405	1450.6	0.28629	-6.4288	1.2864e-10	8.3582e-08	CDASE	neutral ceramidase
s2f_0000285015	-1.7011	3322.1	0.29279	-5.8101	6.2438e-09	2.625e-06	BM6278	transforming growth factor beta-1-induced transcript 1 protein
s2f_0000323012	-1.9389	760.61	0.34346	-5.6452	1.6495e-08	6.2046e-06	ECM14	carboxypeptidase b-like
s2f_0000813004	-1.5128	501.47	0.2747	-5.5071	3.6485e-08	1.1337e-05	BMA-CATP-4	sodium/potassium-transporting atpase subunit alpha-like
s2f_0005628001	-1.4213	232.83	0.26377	-5.3885	7.1051e-08	2.0312e-05	DSIM_GD25839	ubiquitin carboxyl-terminal hydrolase 35
s2f_0000048009	-1.4903	329.7	0.2824	-5.2774	1.3102e-07	3.4681e-05	CTSW	hypothetical protein
s2f_0004964002	-1.875	93.531	0.36282	-5.168	2.3663e-07	5.8317e-05	ACMSD	2-amino-3-carboxymuconate-6-semialdehyde decarboxylase-like
s2f_0000104002	-1.0855	1729.2	0.21429	-5.0658	4.0664e-07	9.375e-05	SLC15A2	solute carrier family 15 member 1
s2f_0014523001	-1.7749	87.361	0.35266	-5.0329	4.832e-07	0.00010465	DH31	diuretic hormone class 2
s2f_0000034017	-1.0734	1156.5	0.21571	-4.9761	6.487e-07	0.00013137	s2f_0000034017	multidrug resistance-associated protein 4-like
s2f_0001779001	-1.0946	422.4	0.22256	-4.9182	8.7348e-07	0.00016872	ANCE-3	angiotensin-converting enzyme
s2f_0000389004	-1.6353	2557.3	0.33948	-4.817	1.457e-06	0.00025399	ACP7	acid phosphatase type 7
s2f_0000027045	-0.99328	930.97	0.208	-4.7754	1.7931e-06	0.00030513	SYMBB.V1.2.002335.T1	acetylcholinesterase-like
s2f_0001210003	-1.6923	584.67	0.35583	-4.7561	1.9741e-06	0.00032066	PAH	phenylalanine-4-hydroxylase
s2f_0000171023	-1.249	217.8	0.26517	-4.7101	2.4756e-06	0.00038463	CI-CT-R	calcitonin gene-related peptide type 1 receptor-like
s2f_0000328018	-1.582	211.43	0.33827	-4.6766	2.9161e-06	0.00044343	AGABI1DRAFT_68768	hypothetical protein
s2f_0000048023	-1.089	611.35	0.23534	-4.6273	3.7054e-06	0.00055172	CTSC	dipeptidyl peptidase 1-like
s2f_0000525018	-1.4381	152.78	0.31485	-4.5678	4.9298e-06	0.00067756	REJ5	polycystic kidney disease protein 1-like 2
s2f_0001075009	-1.1375	240.69	0.25124	-4.5276	5.9659e-06	0.0007896	CG7378	dual specificity protein phosphatase 3-like
s2f_0000960002	-1.7214	2315.6	0.38137	-4.5137	6.3698e-06	0.00082773	BMA-GANA-1	alpha-n-acetylgalactosaminidase-like
s2f_0004210003	-1.3394	182.12	0.29934	-4.4746	7.6544e-06	0.00097689	FTCD	formimidoyltransferase-cyclodeaminase
s2f_0002024001	1.3702	117	0.30846	4.4421	8.9095e-06	0.0011021	TPCN3	two pore calcium channel protein 1-like
s2f_0003533002	-1.7022	541.77	0.38327	-4.4412	8.944e-06	0.0011021	AASS	alpha-aminoadipic semialdehyde synthase, mitochondrial
s2f_0010451001	-1.3445	381.01	0.30585	-4.3958	1.1035e-05	0.0013144	CD320	idlsrf-like peptide
s2f_0003399003	-1.06	3224	0.24175	-4.3849	1.1606e-05	0.0013598	FEBA	eukaryotic translation initiation factor 4e-binding protein 1
s2f_0000901006	-1.1673	572.26	0.26753	-4.3633	1.2811e-05	0.0014768	SLC5A11	sodium/glucose cotransporter 4-like
s2f_0000797025	1.0156	2552.3	0.23625	4.2986	1.7185e-05	0.0018896	s2f_0000797025	u-scoloptoxin(01)-cw1a-like
s2f_0000329002	-1.5579	134.06	0.36402	-4.2797	1.8711e-05	0.0019959	YMC1	hypothetical protein
s2f_0000400001	-0.87753	1434.9	0.20949	-4.1889	2.8034e-05	0.0027333	GSTD1	glutathione s-transferase 1-1-like
s2f_0002160003	-0.88626	350.71	0.21171	-4.1862	2.8361e-05	0.0027333	ASN1	hypothetical protein
s2f_0002032006	-1.1795	21452	0.28193	-4.1837	2.8683e-05	0.0027333	BM10785	troponin t, skeletal muscle isoform x1
s2f_0015649001	-1.4911	15158	0.35709	-4.1758	2.97e-05	0.002793	s2f_0015649001	(genbank) secreted salivary gland peptide, putative
s2f_0002585004	-1.7875	4132.7	0.43523	-4.107	4.008e-05	0.003626	BM6281	glucosylceramidase-like
s2f_0000264002	-1.5579	2090	0.37972	-4.1028	4.0817e-05	0.0036465	GAL	beta-galactosidase-like
s2f_0000525015	-1.7179	199.48	0.42239	-4.067	4.7612e-05	0.0042011	PKD2	polycystic kidney disease 2-like 1 protein
s2f_0019531001	1.0105	87287	0.25103	4.0254	5.6889e-05	0.0048987	s2f_0019531001	probable h/aca ribonucleoprotein complex subunit 1
s2f_0003240001	-1.6343	76.017	0.4064	-4.0214	5.7843e-05	0.0049215	CG31821	retinoid-inducible serine carboxypeptidase-like
s2f_0005909004	-1.0667	16421	0.26998	-3.951	7.7814e-05	0.0064667	TPM	tropomyosin-like
s2f_0000101019	-1.7285	289.75	0.44162	-3.914	9.0762e-05	0.0073713	BM2042	1,5-anhydro-d-fructose reductase-like
s2f_0000968005	1.0328	416.17	0.26454	3.9043	9.4508e-05	0.0075893	CG14515	putative defense protein 3
s2f_0007312002	-1.964	280.68	0.51091	-3.8441	0.00012097	0.0096065	DSIM_SPZ	protein spaetzle-like
s2f_0000021016	-1.593	89.049	0.41681	-3.822	0.00013238	0.0102	PTPRH	receptor-type tyrosine-protein phosphatase h
s2f_0000904002	-1.3322	16605	0.34862	-3.8213	0.00013273	0.0102	BMA-MLP-1	muscle lim protein mlp84b isoform x1
s2f_0005909001	-0.98661	16445	0.25867	-3.8142	0.00013663	0.010389	DSIM_GD19006	tropomyosin isoform x1
s2f_0004415001	-1.2727	435.56	0.33438	-3.8062	0.00014111	0.010505	NAGLU	alpha-n-acetylglucosaminidase
s2f_0000931005	-0.85916	2076.9	0.22759	-3.775	0.00016002	0.01167	BM6685	protein ndrg3 isoform x1
s2f_0001295003	-1.9514	144.11	0.52144	-3.7424	0.00018227	0.013158	BMA-NCX-3	sodium/calcium exchanger 3-like
s2f_0004402001	0.94136	285.6	0.25322	3.7175	0.00020117	0.014235	CG42339	somatomedin-b and thrombospondin type-1 domain-containing protein
s2f_0008946001	-0.99368	268.05	0.26832	-3.7034	0.00021276	0.014819	MSRB1	methionine-r-sulfoxide reductase b1-a-like
s2f_0000406002	-0.98833	1240.3	0.26694	-3.7024	0.00021356	0.014819	PXT	chorion peroxidase
s2f_0015435001	-1.3141	151.16	0.35758	-3.675	0.00023784	0.015775	s2f_0015435001	u8-agatoxin-ao1a-like
s2f_0000953001	-0.86768	1208.4	0.23611	-3.6749	0.00023794	0.015775	BTG	protein tob1-like
s2f_0000011022	-0.74543	544.67	0.20293	-3.6734	0.00023938	0.015775	BMA-MLCK-1	death-associated protein kinase 1-like
s2f_0000797033	1.9661	69.883	0.53542	3.6721	0.00024058	0.015775	s2f_0000797033	(genbank) chitin binding protein
s2f_0007311001	-1.8329	69.888	0.50053	-3.6618	0.00025045	0.016272	s2f_0007311001	lysozyme-like
s2f_0001239001	-1.4101	343.71	0.38572	-3.6559	0.00025629	0.016502	PGRP	peptidoglycan-recognition protein lc-like
s2f_0001347006	-1.0613	8941.7	0.29107	-3.6463	0.00026606	0.016978	TPNI	troponin i isoform x1
s2f_0195512001	-1.8901	155.4	0.52117	-3.6266	0.00028714	0.017994	s2f_0195512001	uncharacterized protein loc110854822
s2f_0001714001	-1.5891	4400.7	0.43844	-3.6245	0.00028953	0.017994	FUCA2	alpha-l-fucosidase-like
s2f_0002362003	-1.7937	3707.5	0.49545	-3.6203	0.00029429	0.018057	AN01G01260	beta-glucuronidase-like
s2f_0002546001	-1.0318	2782.4	0.28508	-3.6191	0.0002956	0.018057	AGABI1DRAFT_79731	beta-mannosidase
s2f_0001647002	-1.834	1004	0.50786	-3.6112	0.00030475	0.018303	HAL	histidine ammonia-lyase-like
s2f_0000461008	-1.4197	254.71	0.3939	-3.6043	0.00031301	0.018642	REL	nuclear factor nf-kappa-b p100 subunit isoform x1
s2f_0000123008	-0.67323	2886.9	0.18727	-3.595	0.00032433	0.019157	STK39	serine/threonine-protein kinase osr1
s2f_0003769001	-1.8525	294.73	0.51634	-3.5878	0.00033352	0.019538	s2f_0003769001	(genbank) hypothetical protein
s2f_0000480003	-0.56782	44805	0.1591	-3.5689	0.00035844	0.020827	PABP	polyadenylate-binding protein 4-like
s2f_0000528009	-0.91949	1040.5	0.25806	-3.5631	0.0003665	0.021124	BMA-EGL-21	carboxypeptidase e-like
s2f_0007502001	-1.9256	22.785	0.54179	-3.5541	0.00037933	0.021689	DSIM_GD19309	nicotinamidase-like
s2f_0002689008	-0.91046	186.56	0.25682	-3.5451	0.00039249	0.022263	H82	phenoloxidase-activating factor 2-like
s2f_0002894001	-1.661	204.78	0.46984	-3.5353	0.00040726	0.022774	PLBA	putative phospholipase b-like 2
s2f_0002833003	-0.88898	141.64	0.25285	-3.5158	0.00043839	0.024288	s2f_0002833003	hypothetical protein
s2f_0006961001	-1.3223	439.03	0.37793	-3.4989	0.00046718	0.025548	HAAO	3-hydroxyanthranilate 3,4-dioxygenase
s2f_0017129001	-0.83794	209	0.23963	-3.4968	0.00047094	0.025548	AGABI1DRAFT_105232	hypothetical protein
s2f_0001143005	-1.3397	8277.1	0.38342	-3.4941	0.00047561	0.025558	CATB-348	cathepsin b-like
s2f_0002587011	-1.3144	126.24	0.37745	-3.4824	0.00049698	0.026507	BM4303	zonadhesin-like
s2f_0001040001	-1.3595	8303.5	0.39083	-3.4785	0.00050427	0.026696	SPE1	hypothetical protein
s2f_0005074002	-0.92689	2733.2	0.26697	-3.4718	0.00051696	0.027167	AN01G09740	lambda-crystallin homolog
s2f_0006163002	-1.1972	3583.8	0.34547	-3.4653	0.00052962	0.027429	DSIM_GD15919	multifunctional protein ade2
s2f_0000004001	1.5555	272.19	0.44985	3.4579	0.00054449	0.027996	AGABI2DRAFT_45037	cytochrome p450 2u1-like
s2f_0000881002	-1.0436	2831.7	0.30326	-3.4413	0.00057895	0.029555	BMA-HEX-1	beta-hexosaminidase subunit beta-like
s2f_0000885012	-1.492	49.252	0.43659	-3.4175	0.00063207	0.032038	CAPAR	neuropeptides capa receptor-like
s2f_0000472003	1.3132	117.98	0.38853	3.3799	0.00072508	0.036494	s2f_0000472003	neuroendocrine convertase 1-like
s2f_0000018038	-1.1318	7221.2	0.33563	-3.3721	0.00074597	0.037283	MLC1	myosin light chain alkali isoform x1
s2f_0002064003	-0.97201	306.15	0.28856	-3.3685	0.00075566	0.037505	GLSL	glutaminase liver isoform, mitochondrial isoform x1
s2f_0000244012	-1.1045	96.819	0.32829	-3.3644	0.00076722	0.037816	BM5356	gastric triacylglycerol lipase-like
s2f_0000261012	-0.92822	721.88	0.27708	-3.35	0.00080813	0.03956	BM8362	solute carrier family 2, facilitated glucose transporter member 1-like
s2f_0003418002	-1.0508	102.61	0.31414	-3.345	0.00082275	0.040001	ARFGAP-9	arf-gap with dual ph domain-containing protein 1-like
s2f_0000002022	1.0937	178.28	0.32904	3.3239	0.00088768	0.042579	DLX2	homeobox protein dlx-2
s2f_0007500004	1.0011	817.72	0.30215	3.313	0.00092288	0.043681	s2f_0007500004	neurotrophin 1-like
s2f_0000360011	1.456	36.482	0.4415	3.2978	0.00097451	0.045226	TOY	paired box protein pax-6 isoform x1
s2f_0000048013	-1.8327	4892.4	0.55663	-3.2925	0.00099298	0.045522	CPL	cathepsin l1-like
s2f_0000147029	0.94313	664.44	0.28646	3.2923	0.00099362	0.045522	WNT5	protein wnt-5b-like
s2f_0000002116	0.96885	142.6	0.29495	3.2848	0.0010205	0.045871	NKX6-1	homeobox protein nkx-6.1
s2f_0001371003	-1.0406	904.76	0.31723	-3.2803	0.0010369	0.046262	CG8745	alanine--glyoxylate aminotransferase 2-like
s2f_0000034034	-0.68056	5631.7	0.20756	-3.2789	0.0010421	0.046262	ABCC1	multidrug resistance-associated protein 1-like
s2f_0000077018	-1.4167	747.29	0.43298	-3.2719	0.0010682	0.047126	CG4572	venom serine carboxypeptidase-like
s2f_0000058021	-1.3513	60.846	0.41368	-3.2666	0.0010887	0.047608	CYP321E1	cytochrome p450 6b5-like
s2f_0001040006	-1.3629	1218.4	0.41736	-3.2656	0.0010924	0.047608	36.T00008	ornithine decarboxylase-like
s2f_0001790006	1.5447	45.631	0.4736	3.2616	0.0011078	0.047984	OS08G0526500	ankyrin repeat and sam domain-containing protein 6-like
s2f_0000002013	1.2407	52.564	0.38194	3.2483	0.001161	0.049984	MNX1	motor neuron and pancreas homeobox protein 1-like
s2f_0000886003	-1.4337	220.74	0.44189	-3.2444	0.001177	0.050371	CG13280	trans-1,2-dihydrobenzene-1,2-diol dehydrogenase-like
s2f_0000048019	-1.453	107.48	0.44844	-3.2402	0.0011943	0.050806	BM12798	papain family cysteine protease
s2f_0000453010	-0.83286	7767.8	0.2579	-3.2293	0.0012408	0.052473	ATP2A3	sarcoplasmic/endoplasmic reticulum calcium atpase 1 isoform x1
s2f_0006015004	-0.89602	37347	0.27781	-3.2253	0.0012583	0.052899	DSIM_GD12965	paramyosin, long form
s2f_0000048026	-1.4365	19846	0.44605	-3.2206	0.0012793	0.053469	BCP	cathepsin l1-like
s2f_0000007059	-0.76422	778.5	0.23782	-3.2135	0.0013114	0.054189	s2f_0000007059	3-oxoacyl-[acyl-carrier-protein] reductase fabg-like
s2f_0000052032	-1.4367	1360.2	0.44731	-3.2119	0.0013186	0.054189	SERPIN-13	leukocyte elastase inhibitor-like
s2f_0002711002	-1.8605	40.326	0.57927	-3.2118	0.0013193	0.054189	DSIM_GD14608	gamma-glutamyl hydrolase-like
s2f_0001619002	-1.2419	121.15	0.38709	-3.2084	0.001335	0.054462	RGL3	ral guanine nucleotide dissociation stimulator-like 1
s2f_0000287023	-0.94313	106.51	0.29408	-3.207	0.0013412	0.054462	DSIM_GD23340	t-box protein h15
s2f_0000640001	-0.52483	17668	0.16381	-3.2039	0.0013557	0.054743	SLC25A31	adp/atp translocase 4
s2f_0003233002	-0.79016	2485.5	0.2477	-3.1899	0.0014231	0.05714	PPAT	amidophosphoribosyltransferase
s2f_0044551001	5.4515	4.0544	1.7127	3.183	0.0014576	0.058199	s2f_0044551001	dna (cytosine-5-)-methyltransferase
s2f_0000022030	3.8636	15.361	1.2171	3.1743	0.0015018	0.05963	AGABI1DRAFT_91108	hypothetical protein
s2f_0007511001	-0.85089	290.15	0.26835	-3.1709	0.0015198	0.05987	7B2	neuroendocrine protein 7b2
s2f_0000167017	-0.76644	3382.3	0.24178	-3.17	0.0015246	0.05987	ABCA3	atp-binding cassette sub-family a member 3-like
s2f_0002174004	-0.68221	2212.6	0.21731	-3.1394	0.0016931	0.066122	BM6496	wd repeat-containing protein 26
s2f_0000670005	-0.78505	548.15	0.25043	-3.1349	0.0017193	0.066781	CG18003	hydroxyacid oxidase 1-like
s2f_0015075001	-1.0102	228.16	0.32271	-3.1305	0.0017453	0.067426	DSIM_GD10121	prohormone-3
s2f_0002539002	2.2603	356.77	0.72449	3.1199	0.0018094	0.069524	ML8, GLEAN_16352, NPC2F	npc intracellular cholesterol transporter 2-like
s2f_0331563001	-0.87997	408.9	0.28287	-3.1109	0.0018654	0.071294	s2f_0331563001	uncharacterized protein loc113793396
s2f_0003553002	-0.9552	4384.7	0.30761	-3.1053	0.0019011	0.072271	PFAS	phosphoribosylformylglycinamidine synthase
s2f_0002589002	-2.8056	53.908	0.90572	-3.0976	0.001951	0.073776	NCAS0A04680	hypothetical protein
s2f_0003242003	-1.8197	23.082	0.58863	-3.0915	0.0019915	0.074913	DSIM_SR-CI	mam and ldl-receptor class a domain-containing protein 1-like
s2f_0003300004	-0.87337	416.75	0.28341	-3.0816	0.0020588	0.077037	BM2092	hemicentin-1-like
s2f_0006015001	-0.80707	3996.7	0.26251	-3.0744	0.0021089	0.078503	MYH1	myosin heavy chain, muscle-like
s2f_0000650008	-0.92579	388.57	0.30172	-3.0683	0.0021526	0.079711	SLC12A8	solute carrier family 12 member 8
s2f_0000235001	-0.94689	840.47	0.3088	-3.0663	0.0021669	0.07983	UBP11	hypothetical protein
s2f_0000013038	2.0238	16.406	0.66098	3.0618	0.0022	0.080632	MARK2	serine/threonine-protein kinase mark2 isoform x1
s2f_0000043030	-0.95907	24013	0.31368	-3.0575	0.0022319	0.081386	s2f_0000043030	actin-like
s2f_0000478003	-0.76893	388.16	0.25421	-3.0247	0.0024886	0.090283	DSIM_GD14501	venom dipeptidyl peptidase 4
s2f_0011191001	-0.9243	393.57	0.30636	-3.017	0.0025525	0.092136	AN03G03050	hypothetical protein
s2f_0015501001	2.8041	46.904	0.93115	3.0115	0.0025999	0.093374	s2f_0015501001	(genbank) hypothetical protein
s2f_0000130010	-0.9798	4733.9	0.32574	-3.0079	0.0026303	0.093844	CATHD	lysosomal aspartic protease-like
s2f_0009720002	-1.7281	102.71	0.5747	-3.0069	0.0026392	0.093844	s2f_0009720002	kielin/chordin-like protein
s2f_0001489004	-0.76773	611.32	0.25566	-3.0029	0.0026744	0.094623	284.T00014	hypothetical protein
s2f_0001982003	-0.80521	168.85	0.26833	-3.0008	0.0026931	0.094815	BMA-COEL-1	tubulin-specific chaperone cofactor e-like protein
s2f_0005787001	-0.83821	1382.3	0.27977	-2.996	0.0027352	0.095826	BM9540	wd repeat-containing protein 47 isoform x1
s2f_0000466013	-1.4437	1618.3	0.48273	-2.9906	0.0027842	0.096919	DSIM_GD23596	excitatory amino acid transporter 3-like
s2f_0000347004	-2.5578	240.53	0.85556	-2.9896	0.0027935	0.096919	BMA-DPY-31	hypothetical protein
s2f_0021404001	-2.1041	26.146	0.7054	-2.9829	0.0028555	0.098021	DSIM_M1	enhancer of split m1 protein
s2f_0000134010	-1.3243	67.724	0.44434	-2.9804	0.0028788	0.098021	BMA-TWK-1	two pore potassium channel protein sup-9-like
s2f_0188932001	-2.0094	135.39	0.67451	-2.979	0.0028916	0.098021	s2f_0188932001	uncharacterized protein loc113793375
s2f_0000043014	-0.73618	57384	0.24715	-2.9787	0.0028947	0.098021	A1	actin, muscle
s2f_0007236007	-3.0591	23.466	1.0272	-2.978	0.002901	0.098021	AN01G12450	hypothetical protein
s2f_0000001074	-1.3731	197.66	0.46117	-2.9773	0.0029076	0.098021	CG6865	(genbank) hypothetical protein
s2f_0003126002	-0.83658	553.37	0.28116	-2.9755	0.0029253	0.098157	ISU1	iron-sulfur cluster assembly protein 1-like
s2f_0332207001	-1.5511	105	0.52177	-2.9727	0.0029516	0.098575	s2f_0332207001	probable serine/threonine-protein kinase vps15 isoform x1
s2f_0000147017	1.2033	85.545	0.40523	2.9694	0.0029838	0.098576	WNT4	protein wnt-4
s2f_0000116006	-1.2489	192.34	0.42067	-2.9689	0.0029891	0.098576	SOX10	transcription factor sox-8
s2f_0000580001	-0.5498	1926.4	0.18521	-2.9685	0.002993	0.098576	ZGC:112408	band 7 protein agap004871-like
s2f_0001795003	0.5871	2380.9	0.19803	2.9647	0.0030297	0.099328	BM6578	protein gustavus isoform x1
s2f_0001732005	-0.61968	413.63	0.20977	-2.9541	0.0031354	0.10207	ITPK1	inositol-tetrakisphosphate 1-kinase-like
s2f_0001692003	-0.77823	749.99	0.26355	-2.9529	0.0031483	0.10207	BIGMAX	max-like protein x
s2f_0001640005	-0.56431	659.83	0.19115	-2.9521	0.0031561	0.10207	CBR-TAG-60	na(+)/h(+) exchange regulatory cofactor nhe-rf1
s2f_0000058014	-1.9604	87.075	0.66494	-2.9483	0.0031957	0.10288	CYP346A1	probable cytochrome p450 6a14
s2f_0003630002	0.65966	353.74	0.22411	2.9435	0.0032455	0.10402	POLR2C	dna-directed rna polymerase ii subunit rpb3
s2f_0006373001	-0.67366	384.35	0.22981	-2.9313	0.0033749	0.10768	DSIM_GD18285	protein crebrf homolog
s2f_0008963001	0.87627	127.4	0.29912	2.9295	0.0033948	0.10783	POMK	protein o-mannose kinase
s2f_0002023003	-1.105	183.43	0.37823	-2.9215	0.0034833	0.11015	PLD4	phospholipase d3-like
s2f_0000109016	-1.5293	350.87	0.52681	-2.9028	0.0036981	0.11561	ALDH8A1	2-aminomuconic semialdehyde dehydrogenase
s2f_0007443001	1.0856	50.577	0.37412	2.9017	0.0037114	0.11561	CG32085	f-box/lrr-repeat protein 16
s2f_0000027026	-1.2671	49.667	0.43689	-2.9002	0.0037297	0.11561	CCE1D	venom carboxylesterase-6
s2f_0310767001	-1.1198	65.643	0.38639	-2.898	0.003755	0.11561	s2f_0310767001	orcokinin peptides type a-like
s2f_0015074001	0.96998	308.4	0.33473	2.8978	0.003758	0.11561	DSIM_GD13189	putative uncharacterized protein ddb_g0271606
s2f_0000440013	-2.4183	11.567	0.83511	-2.8959	0.0037813	0.11561	CG32645	nose resistant to fluoxetine protein 6-like
s2f_0008248001	0.83523	348.68	0.28844	2.8957	0.0037827	0.11561	DSIM_GD23059	extracellular serine/threonine protein kinase four-jointed
s2f_0078578001	-1.2749	72.416	0.44029	-2.8955	0.0037851	0.11561	s2f_0078578001	uncharacterized protein loc107360528
s2f_0000587004	-1.0957	6001.9	0.37917	-2.8896	0.0038569	0.11693	AMAN-1	lysosomal alpha-mannosidase-like
s2f_0000027013	-2.3948	67.628	0.82886	-2.8893	0.0038612	0.11693	AE19	esterase fe4-like
s2f_0000048024	-1.2378	2306.9	0.42916	-2.8843	0.0039227	0.11829	CTSF	cathepsin f
s2f_0016720001	-1.0724	47.315	0.37486	-2.8608	0.0042256	0.12689	s2f_0016720001	cd82 antigen-like
s2f_0004980003	-0.96652	68.596	0.33943	-2.8474	0.0044073	0.1318	97.T00015	ras-related protein rab-34
s2f_0000077025	-1.0677	631.42	0.37606	-2.8391	0.004524	0.13472	CTSA	lysosomal protective protein
s2f_0002010003	-0.63398	1282.8	0.22388	-2.8319	0.0046278	0.13724	GLC3	1,4-alpha-glucan-branching enzyme
s2f_0000285013	-0.64725	990.97	0.22929	-2.8229	0.0047591	0.14055	ALP-1	pdz and lim domain protein zasp isoform x1
s2f_0000231019	1.0563	193.16	0.37514	2.8156	0.0048685	0.14278	H	protein hairy
s2f_0000999003	1.6463	484.23	0.58479	2.8152	0.0048746	0.14278	SGMA	sphingomyelin phosphodiesterase-like
s2f_0003018001	-1.0664	157.99	0.37969	-2.8086	0.0049753	0.14514	PNP1	hypothetical protein
s2f_0024697001	-1.7236	34.482	0.61674	-2.7947	0.0051945	0.15057	s2f_0024697001	(genbank) hypothetical protein
s2f_0000901012	-0.74582	309.34	0.26692	-2.7942	0.0052036	0.15057	s2f_0000901012	sodium/myo-inositol cotransporter-like
s2f_0000001059	1.7098	45.037	0.61278	2.7902	0.0052668	0.15178	CG12951	chymotrypsin-1-like
s2f_0004572001	-0.48237	1813.4	0.17305	-2.7874	0.0053125	0.15248	BMA-NUCB-1	nucleobindin-2
s2f_0006742001	-0.82782	1147.4	0.29746	-2.783	0.0053858	0.15397	TDO	tryptophan 2,3-dioxygenase
s2f_0001805005	-1.2084	157.79	0.43654	-2.7682	0.0056375	0.16012	RAB32B	ras-related protein rab-32-like
s2f_0000058009	-1.8155	185.43	0.65615	-2.7669	0.0056594	0.16012	CYP6AA1	probable cytochrome p450 6a14
s2f_0006977001	1.5061	24.529	0.54443	2.7664	0.0056681	0.16012	DSIM_GD12112	serine/threonine-protein kinase plk4
s2f_0000651005	0.78302	292.61	0.28338	2.7631	0.0057254	0.1611	SLC24A4	sodium/potassium/calcium exchanger 4 isoform x1
s2f_0000018019	-1.1057	6385.7	0.40041	-2.7614	0.0057559	0.16132	BMA-PAT-10	troponin c
s2f_0003791003	-0.88993	140.17	0.32244	-2.76	0.0057805	0.16138	DSIM_GD11785	peptidyl-alpha-hydroxyglycine alpha-amidating lyase 2
s2f_0000231022	1.1685	117.23	0.42481	2.7506	0.0059487	0.16543	BRD.1	hairy/enhancer-of-split related with yrpw motif protein
s2f_0000647003	-0.79172	1301	0.28866	-2.7427	0.0060928	0.16878	CLIP1	cap-gly domain-containing linker protein 1 isoform x1
s2f_0000110018	-0.63887	859.25	0.23314	-2.7403	0.0061381	0.16938	BMA-CAH-4.1	carbonic anhydrase 2
s2f_0002689013	2.1558	16.858	0.78821	2.735	0.006238	0.17147	SPH90	phenoloxidase-activating factor 2-like
s2f_0007004001	0.60515	287.96	0.22161	2.7307	0.0063191	0.17233	BM2783	uncharacterized protein c45g9.7
s2f_0006941006	-0.75319	813.94	0.27592	-2.7297	0.0063388	0.17233	s2f_0006941006	putative phosphoenolpyruvate synthase
s2f_0010242001	-1.2254	138.34	0.44893	-2.7296	0.0063416	0.17233	CG12446	hypothetical protein
s2f_0023551001	5.1407	3.2708	1.8859	2.7259	0.0064121	0.17256	s2f_0023551001	hypothetical protein
s2f_0006758004	-2.2904	37.606	0.84028	-2.7258	0.0064146	0.17256	TCF24	transcription factor 24
s2f_0000648003	-0.60858	2575.8	0.2233	-2.7254	0.0064224	0.17256	PRPS2	ribose-phosphate pyrophosphokinase 2
s2f_0000052030	-1.5441	285.46	0.56698	-2.7234	0.006461	0.17295	DSIM_GD10291	antichymotrypsin-2-like
s2f_0000352002	-0.94762	558.73	0.34834	-2.7204	0.0065211	0.1739	BMA-NHL-1	ring finger protein nhl-1 isoform x1
s2f_0004469002	-0.91452	244.1	0.33647	-2.7179	0.006569	0.17453	FBXO9	f-box only protein 9
s2f_0006608002	-0.64061	373.6	0.23581	-2.7166	0.0065948	0.17457	BM9816	carboxypeptidase q-like
s2f_0001355001	0.66351	1084.9	0.24469	2.7117	0.0066945	0.17655	NOP2	probable 28s rrna (cytosine(4447)-c(5))-methyltransferase
s2f_0004259001	-0.78547	1330.9	0.29014	-2.7072	0.0067845	0.17785	SER2	phosphoserine phosphatase
s2f_0000797001	0.73167	1175.6	0.27033	2.7066	0.0067978	0.17785	s2f_0000797001	gata zinc finger domain-containing protein 14-like
s2f_0040706001	0.63139	246.03	0.23336	2.7056	0.0068185	0.17785	ZNF404	(genbank) zinc finger protein, putative
s2f_0000685002	-0.73663	588.7	0.27409	-2.6875	0.0071979	0.18556	BMA-NAC-1	solute carrier family 13 member 5-like
s2f_0001930001	-5.4535	3.949	2.0297	-2.6869	0.0072117	0.18556	AN03G06390	hypothetical protein
s2f_0001005005	-0.52754	1046.8	0.19636	-2.6866	0.0072173	0.18556	CDC50	hypothetical protein
s2f_0331996001	-0.70395	215.8	0.26202	-2.6866	0.0072178	0.18556	s2f_0331996001	uncharacterized protein loc113798034
s2f_0000818005	1.3546	33.904	0.50487	2.683	0.0072965	0.18691	DELTA	hypothetical protein
s2f_0000314022	1.0107	348.8	0.37706	2.6804	0.0073539	0.18771	FZD10	frizzled-10
s2f_0000785007	1.0713	342.42	0.40034	2.676	0.0074505	0.18908	NRK	tyrosine-protein kinase transmembrane receptor ror2
s2f_0003919002	-0.98469	213.33	0.36805	-2.6754	0.0074641	0.18908	MOGS	mannosyl-oligosaccharide glucosidase
s2f_0015479001	1.5789	1109.3	0.59038	2.6744	0.0074869	0.18908	s2f_0015479001	larval cuticle protein 16/17-like
s2f_0000640007	2.5626	9.2324	0.9594	2.671	0.007562	0.18984	ANC1	adp,atp carrier protein 3, mitochondrial-like
s2f_0001902003	1.5894	695.22	0.59515	2.6707	0.0075704	0.18984	HR3	probable nuclear hormone receptor hr3 isoform x1
s2f_0331769001	-1.4973	66.665	0.56256	-2.6617	0.0077758	0.19431	s2f_0331769001	alpha-protein kinase 1-like
s2f_0001985001	-0.80134	1102.2	0.30163	-2.6567	0.0078919	0.19653	PRO2	delta-1-pyrroline-5-carboxylate synthase
s2f_0000444007	-0.59645	688.39	0.22518	-2.6488	0.0080784	0.20047	BM17476	putative serine protease k12h4.7
s2f_0000264007	-1.348	54.381	0.50952	-2.6457	0.0081531	0.20163	s2f_0000264007	beta-galactosidase-like
s2f_0000018031	-1.5555	552.97	0.58833	-2.6439	0.0081956	0.20198	DPSE_TPNCII	troponin c
s2f_0001206008	-0.66563	761.17	0.25213	-2.64	0.0082897	0.2036	AQP1	hypothetical protein
s2f_0000481003	1.7092	14.992	0.64796	2.6379	0.0083427	0.2042	PEX10	hypothetical protein
s2f_0000285001	-0.64193	2023.6	0.24487	-2.6215	0.0087548	0.21355	TGFB1I1	transforming growth factor beta-1-induced transcript 1 protein isoform x1
s2f_0000197001	1.0344	344.24	0.39511	2.618	0.0088442	0.215	CPLA	hypothetical protein
s2f_0000058032	-0.8648	2313	0.33068	-2.6152	0.0089172	0.21538	s2f_0000058032	cytochrome p450 3a41-like
s2f_0000869006	0.85453	222.25	0.32677	2.6151	0.0089201	0.21538	RNF7	ring-box protein 2
s2f_0000867005	1.2456	89.371	0.47709	2.6108	0.009033	0.21685	NEUTE1DRAFT_57400	alkaline phosphatase-like
s2f_0000328013	-1.062	324.35	0.40681	-2.6105	0.0090419	0.21685	s2f_0000328013	neprilysin-1-like
s2f_0001318003	-0.82599	461.68	0.31679	-2.6074	0.0091241	0.21777	D2HGDH	d-2-hydroxyglutarate dehydrogenase, mitochondrial
s2f_0002682003	-1.2463	166.06	0.47826	-2.6059	0.0091633	0.21777	s2f_0002682003	hypothetical protein
s2f_0001142001	-0.9362	297.34	0.3593	-2.6056	0.0091717	0.21777	s2f_0001142001	dehydrogenase/reductase sdr family member 11-like
s2f_0001598001	1.0493	53.496	0.40303	2.6036	0.0092259	0.21834	BM6738	hypothetical protein
s2f_0002986002	-0.86954	1353.3	0.33414	-2.6023	0.0092595	0.21841	CG10527	c3 and pzp-like alpha-2-macroglobulin domain-containing protein 8
s2f_0000884008	-0.45005	1805.8	0.17324	-2.5978	0.0093823	0.22058	ANKRD13C	ankyrin repeat domain-containing protein 13c
s2f_0000072017	1.1177	408.29	0.43055	2.5959	0.0094336	0.22073	ABC1	abc transporter g family member 9-like
s2f_0000357008	2.4569	11.626	0.94668	2.5953	0.0094506	0.22073	ACAA	hypothetical protein
s2f_0006330003	-1.1789	169.22	0.45473	-2.5926	0.0095266	0.22136	ZNF692	zinc finger protein 692-like
s2f_0000406013	1.0717	438.25	0.41344	2.5921	0.0095395	0.22136	CYSU	peroxidase
s2f_0003100001	-0.58893	1392.2	0.22781	-2.5852	0.0097327	0.22441	ARSB	p protein-like
s2f_0000447010	-0.60518	6974	0.2341	-2.5851	0.0097339	0.22441	BMA-HXK-1.1	hexokinase type 2
s2f_0006239001	-0.73662	266.49	0.28572	-2.5781	0.0099335	0.22828	NPDC1	neural proliferation differentiation and control protein 1
s2f_0008469001	0.74103	150.41	0.28801	2.5729	0.010085	0.231	CG6024	(genbank) conserved hypothetical protein
s2f_0002035001	-0.50597	5528.9	0.19674	-2.5718	0.010117	0.231	ATP6V1B1	v-type proton atpase subunit b
s2f_0000860005	-0.94977	149.43	0.36963	-2.5695	0.010185	0.23182	DUS2	trna-dihydrouridine(20) synthase [nad(p)+]-like
s2f_0001463004	-0.71942	115.54	0.28059	-2.564	0.010347	0.23476	s2f_0001463004	major facilitator superfamily domain-containing protein 6-like
s2f_0001286002	0.58207	267.79	0.2277	2.5563	0.01058	0.23929	EIF2B1	translation initiation factor eif-2b subunit alpha
s2f_0001534008	0.891	684.74	0.34946	2.5497	0.010783	0.24198	DSIM_GD16251	proton channel otoplc isoform x1
s2f_0001238003	2.2604	8.7517	0.88704	2.5483	0.010826	0.24198	YPT6	hypothetical protein
s2f_0000048012	-0.8514	1653.7	0.33424	-2.5473	0.010857	0.24198	ZGC:110239	digestive cysteine proteinase 1
s2f_0000797002	1.0686	131.94	0.41956	2.547	0.010866	0.24198	CPAP1-D	u-scoloptoxin(01)-er1a-like
s2f_0000935008	-0.45727	2271.6	0.17954	-2.5469	0.010868	0.24198	STAT	signal transducer and activator of transcription 5b isoform x1
s2f_0000102014	-0.6355	315.3	0.24963	-2.5458	0.010902	0.24199	s2f_0000102014	acyl-coa synthetase family member 2, mitochondrial-like
s2f_0000002035	1.0911	86.807	0.42926	2.5419	0.011025	0.24396	TLX	t-cell leukemia homeobox protein 3
s2f_0000142026	0.89449	50.958	0.35265	2.5365	0.011197	0.24698	ADILMX1	lim homeobox transcription factor 1-beta
s2f_0004340001	-1.0976	306.14	0.43358	-2.5316	0.011356	0.24932	FAH	fumarylacetoacetase
s2f_0003550004	-0.6131	1175.2	0.24223	-2.531	0.011372	0.24932	PYD3	beta-ureidopropionase
s2f_0003691002	0.51393	1119.8	0.20351	2.5253	0.011561	0.25268	NPLOC4	nuclear protein localization protein 4 homolog
s2f_0000084033	0.98218	53.636	0.38944	2.5221	0.011667	0.25395	DSIM_GD14703	basic helix-loop-helix neural transcription factor tap
s2f_0000579007	-4.8634	2.5919	1.9289	-2.5213	0.011693	0.25395	HDAC8	histone deacetylase 8 isoform x1
s2f_0001958002	-4.3447	3.7054	1.7239	-2.5203	0.011726	0.25395	s2f_0001958002	histone-lysine n-methyltransferase setmar-like
s2f_0009635004	4.5105	4.3272	1.7929	2.5157	0.011879	0.2565	23.M06124	dna gyrase subunit b
s2f_0003117004	-0.46958	1454.4	0.1872	-2.5085	0.012125	0.26101	BMA-PAT-6	beta-parvin
s2f_0000239018	-0.63574	1836.2	0.25354	-2.5074	0.012161	0.26101	BMA-NHR-35	hepatocyte nuclear factor 4-gamma isoform x1
s2f_0000162007	-0.80194	102.96	0.32053	-2.5019	0.012353	0.26433	PLC1	hypothetical protein
s2f_0000074016	-0.60168	1484.7	0.24102	-2.4964	0.012546	0.26767	ABCB11	multidrug resistance protein homolog 49-like
s2f_0005042001	0.7372	559.39	0.29555	2.4944	0.012619	0.26841	UBA5	ubiquitin-like modifier-activating enzyme 5
s2f_0000094010	-0.49721	445.7	0.19943	-2.4931	0.012664	0.26857	HERC4	probable e3 ubiquitin-protein ligase herc4 isoform x1
s2f_0000347011	-2.4771	24.579	0.99411	-2.4917	0.012712	0.2688	C3PO	cubilin-like
s2f_0006683002	0.78222	258.09	0.3143	2.4887	0.01282	0.27028	CG3770	lhfpl tetraspan subfamily member 2a protein
s2f_0003810003	0.43904	5713.3	0.17681	2.4831	0.013025	0.2738	DSIM_GD12471	failed axon connections isoform x1
s2f_0000516005	-0.83716	17006	0.33741	-2.4812	0.013096	0.27412	CBR-FTN-1	soma ferritin-like
s2f_0005528004	0.78072	173.06	0.31473	2.4806	0.013117	0.27412	SI:DKEY-23N7.10	spry domain-containing socs box protein 3-like
s2f_0000055006	0.6178	3491.9	0.24959	2.4753	0.013312	0.27625	s2f_0000055006	histone h2a-like
s2f_0004724003	-0.98962	409.96	0.39983	-2.4751	0.013319	0.27625	NAPEPLD	n-acyl-phosphatidylethanolamine-hydrolyzing phospholipase d-like
s2f_0001062005	-0.49305	648.97	0.19924	-2.4747	0.013335	0.27625	HIBCH	3-hydroxyisobutyryl-coa hydrolase, mitochondrial
s2f_0005587001	-1.0086	79.651	0.40792	-2.4726	0.013412	0.27705	QPRT	nicotinate-nucleotide pyrophosphorylase [carboxylating]
s2f_0000028036	0.80321	119.49	0.326	2.4638	0.013745	0.28311	PTX1	pituitary homeobox homolog ptx1
s2f_0000168012	-1.4215	139	0.57769	-2.4607	0.013867	0.28444	AC3.5	aminopeptidase n-like
s2f_0000444005	-0.81411	248.16	0.33115	-2.4584	0.013955	0.28444	PRCP	lysosomal pro-x carboxypeptidase
s2f_0001051003	-0.87413	152.99	0.35583	-2.4566	0.014026	0.28444	ODHA	probable 2-oxoglutarate dehydrogenase e1 component dhktd1 homolog, mitochondrial
s2f_0009826002	-0.65253	264.31	0.26563	-2.4565	0.014029	0.28444	GCKR	glucokinase regulatory protein isoform x1
s2f_0004509008	1.1671	287.07	0.47519	2.456	0.014048	0.28444	DSIM_GD25914	(genbank) hypothetical protein
s2f_0001602003	3	6.7895	1.2218	2.4555	0.014071	0.28444	RPL25	hypothetical protein
s2f_0001776002	-1.7712	173.82	0.72176	-2.454	0.014126	0.28444	TAT	tyrosine aminotransferase
s2f_0000101022	-1.2355	446.72	0.50348	-2.454	0.014129	0.28444	s2f_0000101022	aldo-keto reductase akr2e4-like
s2f_0000102004	-1.2483	87.93	0.5091	-2.4519	0.014211	0.28477	ACS-10	4-coumarate--coa ligase 1-like
s2f_0007936001	-0.72989	148.89	0.29773	-2.4515	0.014225	0.28477	CG17378	uncharacterized protein kiaa0513 isoform x1
s2f_0000002080	1.4029	29.969	0.57312	2.4479	0.014371	0.28648	DLX1	homeobox protein dlx-1
s2f_0000064014	-0.54563	255.87	0.22294	-2.4474	0.01439	0.28648	CG13907	monocarboxylate transporter 3 isoform x1
s2f_0000145023	-0.50941	517.32	0.20826	-2.446	0.014445	0.28678	RCVRN	recoverin
s2f_0000011013	-0.53844	1236.5	0.22024	-2.4447	0.014495	0.28681	DAPK	death-associated protein kinase related-like
s2f_0062455001	-4.2513	3.4708	1.7395	-2.444	0.014527	0.28681	s2f_0062455001	ras-related protein rab-7a-like
s2f_0167382001	-2.617	12.102	1.0721	-2.4411	0.014642	0.28829	s2f_0167382001	uncharacterized protein loc109585196
s2f_0331117001	-1.5783	116.31	0.6469	-2.4399	0.014693	0.28848	s2f_0331117001	uncharacterized protein loc113789207
s2f_0002453002	-0.37945	3666.3	0.15584	-2.4349	0.014897	0.29104	BMA-VHA-13	v-type proton atpase catalytic subunit a
s2f_0000021014	0.70308	1958.5	0.28877	2.4347	0.014904	0.29104	DSIM_GD21436	tyrosine-protein phosphatase 99a isoform x1
s2f_0000793004	-1.1437	41.366	0.47029	-2.4319	0.015018	0.29246	AMD	aromatic-l-amino-acid decarboxylase-like
s2f_0000180009	-1.3695	507.65	0.56434	-2.4267	0.015237	0.29591	CHT5	endochitinase
s2f_0000706006	1.8256	618.36	0.75282	2.425	0.015308	0.29649	ZGC:194209	adipocyte plasma membrane-associated protein-like
s2f_0000147016	0.80433	142.36	0.33302	2.4153	0.015722	0.30245	WNTA	protein wnt-1-like
s2f_0000323011	-1.4161	205.97	0.58636	-2.415	0.015735	0.30245	CG8563	hypothetical protein
s2f_0004595001	0.87774	66.87	0.36353	2.4145	0.015759	0.30245	23.M06558	telomerase cajal body protein 1
s2f_0000785003	0.93623	125.94	0.38786	2.4139	0.015785	0.30245	DSIM_GD23669	tyrosine-protein kinase transmembrane receptor ror isoform x1
s2f_0001603001	0.47285	386.05	0.19649	2.4065	0.016104	0.30774	BM3638	phosphatase and actin regulator 2 isoform x1
s2f_0001483003	-0.69069	1108.2	0.28716	-2.4052	0.016162	0.30802	HAGHL	hypothetical protein
s2f_0000778006	-0.70833	172.08	0.29467	-2.4038	0.016225	0.3084	SLC35B2	adenosine 3'-phospho 5'-phosphosulfate transporter 1
s2f_0000796006	0.72953	118.7	0.30401	2.3997	0.016408	0.31083	BMA-CCPP-1	cytosolic carboxypeptidase 1-like
s2f_0000528002	-0.63233	664.77	0.26358	-2.399	0.01644	0.31083	AEBP1	carboxypeptidase d-like
s2f_0004078001	-1.1602	135.95	0.48398	-2.3971	0.016524	0.3116	ARG4	argininosuccinate lyase
s2f_0001328003	0.66047	548.73	0.27579	2.3948	0.016628	0.31242	DOK4	docking protein 4
s2f_0003131001	1.1038	1354.5	0.46101	2.3942	0.016655	0.31242	E74	ecdysone-induced protein 74ef isoform x1
s2f_0000165004	-1.518	26.306	0.63453	-2.3923	0.016741	0.31269	RET	proto-oncogene tyrosine-protein kinase receptor ret
s2f_0000931008	-0.50067	489.11	0.20939	-2.391	0.016801	0.31269	BM7619	uncharacterized protein zk1073.1 isoform x1
s2f_0001804004	-0.68217	619.98	0.2854	-2.3903	0.016837	0.31269	BM1845	proline dehydrogenase 1, mitochondrial isoform x1
s2f_0000575006	4.7458	2.4914	1.9856	2.3901	0.016844	0.31269	RPB2	hypothetical protein
s2f_0000027050	-0.86667	260.17	0.36337	-2.3851	0.017075	0.31614	AE48	esterase b1
s2f_0005970001	-1.0376	84.613	0.43522	-2.3841	0.017119	0.31615	CG31751	hydroxylysine kinase
s2f_0000393003	0.48037	1882.5	0.2022	2.3758	0.017511	0.32186	BMA-CCR-4	ccr4-not transcription complex subunit 6-like
s2f_0000953009	-0.64975	3565.2	0.27357	-2.3751	0.017546	0.32186	BTG2	protein btg2
s2f_0003776002	0.5259	562.65	0.22146	2.3747	0.017563	0.32186	BUD23	probable 18s rrna (guanine-n(7))-methyltransferase
s2f_0016885001	0.69115	192.66	0.29153	2.3708	0.017752	0.32448	s2f_0016885001	dermonecrotic toxin sph-like
s2f_0000374022	1.009	620.69	0.4271	2.3625	0.018151	0.33094	COLP1ALPHA	collagen alpha-1(i) chain-like
s2f_0002562022	0.95273	2436.2	0.40456	2.355	0.018524	0.33617	ACYPI009260	adult-specific rigid cuticular protein 15.7-like
s2f_0003446001	-1.25	55.197	0.53099	-2.354	0.01857	0.33617	BMA-VPAT-1.1	mfs-type transporter slc18b1-like
s2f_0005600002	1.036	38.363	0.44012	2.3539	0.018579	0.33617	BMA-SSR-2	gtp-binding protein di-ras2
s2f_0002649002	-0.58663	3220.5	0.24975	-2.3489	0.018831	0.33986	ARX1	proliferation-associated protein 2g4
s2f_0000108022	-1.0981	2015.8	0.46871	-2.3429	0.019137	0.34451	s2f_0000108022	uncharacterized udp-glucosyltransferase yjic-like
s2f_0000105024	0.55076	373.52	0.23549	2.3388	0.019345	0.34738	BM5891	matrix metalloproteinase-2-like
s2f_0002744005	0.71439	224.49	0.30579	2.3362	0.019479	0.34856	BMA-TMC-1	transmembrane channel-like protein 3
s2f_0000400009	-0.98847	179.89	0.4232	-2.3357	0.019508	0.34856	DSIM_GD10955	glutathione s-transferase 1-like
s2f_0000165016	0.80819	1667.4	0.34645	2.3328	0.019661	0.35041	FLT1	tyrosine kinase receptor cad96ca-like
s2f_0001745004	0.65373	1378.8	0.2807	2.3289	0.019865	0.35318	HMGCR	3-hydroxy-3-methylglutaryl-coenzyme a reductase
s2f_0006679002	-0.673	124.72	0.28948	-2.3249	0.02008	0.35611	BM6087	uncharacterized oxidoreductase yjmc-like
s2f_0000002051	-0.69521	204.62	0.29992	-2.318	0.020452	0.36181	CDX1	homeobox protein cdx-1
s2f_0004758003	3.1697	5.5682	1.3696	2.3143	0.020649	0.3638	DXS	hypothetical protein
s2f_0000077012	-1.4109	115.49	0.60977	-2.3138	0.020681	0.3638	s2f_0000077012	venom serine carboxypeptidase-like
s2f_0012877001	1.4711	21.551	0.636	2.3131	0.020717	0.3638	HKB	krueppel-like factor 16
s2f_0001842003	0.52546	7045.5	0.22729	2.3118	0.020786	0.36411	DDX39B	spliceosome rna helicase ddx39b
s2f_0000145018	-0.97875	435.18	0.42393	-2.3088	0.020956	0.36515	HPCAL1	hippocalcin-like protein 1
s2f_0005847002	0.95161	1518.6	0.41247	2.3071	0.021051	0.36515	AGMO-1	alkylglycerol monooxygenase-like
s2f_0039021001	1.8137	24.1	0.78626	2.3067	0.021069	0.36515	s2f_0039021001	(genbank) conserved hypothetical protein
s2f_0000328001	-1.5842	35.247	0.68679	-2.3067	0.021074	0.36515	DSIM_GD18099	endothelin-converting enzyme homolog
s2f_0000064012	-0.69293	178.07	0.30047	-2.3062	0.021101	0.36515	BM2134	monocarboxylate transporter 12
s2f_0002808002	-0.81929	1663.4	0.35553	-2.3044	0.021198	0.36595	ELOF1	transcription elongation factor 1 homolog
s2f_0007076001	-0.48532	1896.1	0.21084	-2.3018	0.021344	0.36759	BMA-XBP-1	x-box-binding protein 1
s2f_0011968001	-0.5746	3506.8	0.24986	-2.2997	0.021465	0.36876	MEP-1	mog interacting and ectopic p-granules protein 1-like
s2f_0000061019	0.56522	3748.2	0.24596	2.2981	0.021559	0.36876	DDX4	probable atp-dependent rna helicase ddx4
s2f_0006679003	-0.73159	120.05	0.31858	-2.2964	0.021652	0.36876	CG10512	uncharacterized oxidoreductase yjmc-like
s2f_0000055009	0.50807	980	0.22125	2.2963	0.021657	0.36876	BM2877	histone h2a
s2f_0000031033	0.83826	70.111	0.36519	2.2954	0.021709	0.36876	FOXB2	forkhead box protein b2
s2f_0000129001	-0.55456	186.62	0.24178	-2.2937	0.02181	0.36876	GNA12	guanine nucleotide-binding protein subunit alpha-13
s2f_0000066023	-0.77111	129.28	0.33622	-2.2935	0.02182	0.36876	TBC1D8B	tbc1 domain family member 30-like
s2f_0001927006	-1.241	2401.9	0.54111	-2.2934	0.021825	0.36876	AEP1	legumain-like
s2f_0001051005	-0.60144	1995.3	0.26241	-2.292	0.021906	0.36925	OGDH	2-oxoglutarate dehydrogenase, mitochondrial isoform x1
s2f_0045653001	1.0841	75.189	0.47323	2.2909	0.021971	0.36945	s2f_0045653001	(genbank) hypothetical protein
s2f_0001925003	2.4702	11.501	1.0793	2.2887	0.0221	0.36945	TUF1	hypothetical protein
s2f_0000419002	-0.85104	4885.8	0.37193	-2.2882	0.022126	0.36945	A2M	cd109 antigen-like
s2f_0007305002	-0.69352	585.76	0.3031	-2.2881	0.022132	0.36945	UHPC	glucose-6-phosphate exchanger slc37a4-like
s2f_0002562013	-0.67647	725.79	0.29574	-2.2873	0.022176	0.36945	s2f_0002562013	cuticle protein 16.8-like
s2f_0000785006	-0.60152	198.09	0.2636	-2.282	0.022492	0.37031	NTRK1	high affinity nerve growth factor receptor
s2f_0135561001	-4.2075	3.3371	1.8438	-2.2819	0.022494	0.37031	s2f_0135561001	allatostatins-like
s2f_0003451003	-0.72483	672.11	0.31775	-2.2811	0.022543	0.37031	BMA-IDA-1	receptor-type tyrosine-protein phosphatase n2 isoform x1
s2f_0004030002	0.5399	427.17	0.2367	2.281	0.022549	0.37031	PADG_07011	probable u3 small nucleolar rna-associated protein 7
s2f_0028537001	0.90368	1168.9	0.39626	2.2805	0.022576	0.37031	AGABI2DRAFT_76138	hypothetical protein
s2f_0000328002	-1.3092	89.371	0.57411	-2.2803	0.02259	0.37031	s2f_0000328002	neprilysin-4-like isoform x1
s2f_0004494001	-0.77801	2499	0.34131	-2.2795	0.022636	0.37031	BMA-PCK-1	phosphoenolpyruvate carboxykinase [gtp]-like
s2f_0002027003	-1.052	222.8	0.46157	-2.2792	0.022656	0.37031	IMPDH1B	inosine-5'-monophosphate dehydrogenase 1b isoform x1
s2f_0004145003	0.89148	76.51	0.39125	2.2785	0.022694	0.37031	SI:DKEY-13P1.4	transmembrane protein 151b-like
s2f_0002869001	-0.88301	175.54	0.38775	-2.2772	0.022772	0.37073	LJ5G3V0963100.1	hypothetical protein
s2f_0004110003	0.94798	209.5	0.41662	2.2754	0.022881	0.37167	DISCO	zinc finger protein basonuclin-2-like
s2f_0000842011	1.2208	100.04	0.53734	2.272	0.02309	0.37335	s2f_0000842011	acidic endochitinase sp2-like
s2f_0000009050	0.66295	329.95	0.2918	2.2719	0.02309	0.37335	BTK	tyrosine-protein kinase btk29a isoform x1
s2f_0013415001	-1.3046	185.62	0.57602	-2.2648	0.023525	0.37953	CG18304	myosin-2 heavy chain isoform x1
s2f_0328479001	1.1895	40.36	0.52691	2.2575	0.02398	0.38515	s2f_0328479001	mage-like protein 2
s2f_0001697003	-1.3437	115.43	0.59524	-2.2574	0.023981	0.38515	CG12338	d-aspartate oxidase
s2f_0014223001	-0.73747	204.55	0.32719	-2.254	0.024198	0.38777	CG12814	(genbank) hypothetical protein
s2f_0001531001	-0.46713	2050.8	0.20741	-2.2522	0.02431	0.38869	ILVBL	acetolactate synthase-like protein
s2f_0000032014	4.0828	3.2678	1.8161	2.248	0.024573	0.39202	ARF1	hypothetical protein
s2f_0000027009	0.8964	130.33	0.39906	2.2462	0.024689	0.39298	SI:CH211-71N6.4	neurotactin
s2f_0001126003	-0.43137	2043.8	0.19236	-2.2425	0.024927	0.39474	G6PD	glucose-6-phosphate 1-dehydrogenase isoform x1
s2f_0000475012	0.82661	65.086	0.3692	2.2389	0.02516	0.39474	CG31743	carbohydrate sulfotransferase 11-like
s2f_0000677009	-0.6057	8673.1	0.27057	-2.2386	0.02518	0.39474	MLC2	myosin regulatory light chain 2
s2f_0003126001	-0.73939	512.68	0.3303	-2.2386	0.025185	0.39474	ISCU	iron-sulfur cluster assembly enzyme iscu, mitochondrial
s2f_0000406018	-1.6392	26.976	0.73226	-2.2386	0.025185	0.39474	s2f_0000406018	peroxidase-like
s2f_0000058011	-1.0652	2048	0.47589	-2.2384	0.025193	0.39474	BMA-CYP-43A1	(genbank) cytochrome p450, putative
s2f_0000022034	-0.87302	179.37	0.39014	-2.2377	0.025239	0.39474	CYP4M5	cytochrome p450 4c1-like
s2f_0001486008	1.8482	11.175	0.82646	2.2363	0.025335	0.39474	BM10445	achaete-scute homolog 1a-like
s2f_0002988006	-0.40122	1559.8	0.17943	-2.2361	0.025344	0.39474	BM2373	integral membrane protein 2b
s2f_0000958006	-0.49373	4181.4	0.22085	-2.2356	0.025377	0.39474	PRKAR1B	camp-dependent protein kinase type i-beta regulatory subunit
s2f_0000084018	-0.57831	193.29	0.25873	-2.2352	0.025406	0.39474	FER1	pancreas transcription factor 1 subunit alpha-like
s2f_0003376003	-0.88591	227.3	0.39656	-2.234	0.025484	0.39509	BM10027	neuroglobin-like
s2f_0000034027	-0.57812	382.82	0.25939	-2.2288	0.02583	0.39919	ABCC12	multidrug resistance-associated protein 5-like
s2f_0003351001	-0.54909	1515.5	0.24642	-2.2283	0.025861	0.39919	GLDC	glycine dehydrogenase (decarboxylating), mitochondrial
s2f_0003023006	0.62361	175.23	0.28007	2.2266	0.025974	0.40007	SYMBB.V1.2.015455.T1	hypothetical protein
s2f_0000750028	-1.1145	181.06	0.50102	-2.2244	0.026122	0.40149	R02F2.8	--
s2f_0003775001	0.70953	242.88	0.31945	2.2211	0.026346	0.40407	SSBA	rna-binding protein 42
s2f_0001779002	-0.67991	1913	0.30683	-2.2159	0.026698	0.40822	ACE	angiotensin-converting enzyme-like
s2f_0026238001	-0.67453	1104.4	0.30454	-2.2149	0.026765	0.40822	ABC21	uncharacterized abc transporter atp-binding protein/permease yol075c-like
s2f_0001124005	0.66139	172.58	0.29865	2.2146	0.026788	0.40822	ACH-R	muscarinic acetylcholine receptor dm1
s2f_0001736006	0.64041	1511.2	0.28948	2.2123	0.026947	0.40976	BMA-FUST-1	rna-binding protein cabeza-like isoform x1
s2f_0009684002	-1.2691	143.8	0.57437	-2.2096	0.027132	0.4117	SYNE3	nesprin-3 isoform x1
s2f_0000770006	-0.55069	10905	0.24934	-2.2086	0.027201	0.41182	ALD1	fructose-bisphosphate aldolase-like
s2f_0013410001	0.55277	188.27	0.25036	2.2079	0.027255	0.41182	BM11003	clarin-3
s2f_0000561003	-1.1626	29.296	0.52725	-2.205	0.027455	0.41358	BM4651	glutathione hydrolase 1 proenzyme-like
s2f_0331370001	-0.9154	101.9	0.41523	-2.2045	0.027487	0.41358	s2f_0331370001	uncharacterized protein loc113791579
s2f_0001014009	0.5662	1141.3	0.25714	2.2019	0.027669	0.41511	LET-2	collagen alpha-1(iv) chain
s2f_0000004095	-2.6773	1736.8	1.2162	-2.2014	0.027705	0.41511	CYP18A1	probable cytochrome p450 304a1
s2f_0000716002	-0.81967	249.4	0.37269	-2.1993	0.027854	0.41647	DGA1	hypothetical protein
s2f_0000609005	0.42195	1981.8	0.19225	2.1948	0.02818	0.42047	DPYS	dihydropyrimidinase
s2f_0015434001	-0.88895	162.44	0.40607	-2.1892	0.028585	0.42562	SNPF	short neuropeptide f
s2f_0000152001	0.59128	202.01	0.27036	2.187	0.028743	0.42597	TXN2	thioredoxin, mitochondrial
s2f_0000701005	-1.0526	741.36	0.4813	-2.1869	0.028748	0.42597	BM7048	ileal sodium/bile acid cotransporter-like
s2f_0000352012	-0.71599	812.02	0.32753	-2.186	0.028815	0.42597	25.T00010	tripartite motif-containing protein 2-like
s2f_0004099002	-1.2604	95.921	0.57667	-2.1856	0.028847	0.42597	GPI19	phosphatidylinositol n-acetylglucosaminyltransferase subunit p
s2f_0000500001	-0.51593	38158	0.23675	-2.1792	0.029318	0.43117	EFTUD2	elongation factor 2
s2f_0000084038	1.2589	19.603	0.57769	2.1792	0.02932	0.43117	FERD3L	protein fer3-like
s2f_0000079008	-0.79203	230.31	0.36395	-2.1762	0.029539	0.43293	DUSP19	hypothetical protein
s2f_0017577001	1.0813	111.29	0.49695	2.1759	0.029562	0.43293	s2f_0017577001	(genbank) hypothetical protein
s2f_0000078022	0.42631	1191.8	0.19599	2.1751	0.029621	0.43293	BMA-RAL-1	ras-related protein ral-a isoform x1
s2f_0000443009	-0.63633	2539.3	0.29292	-2.1723	0.029829	0.43508	SIAH1	e3 ubiquitin-protein ligase siah1 isoform x1
s2f_0000406011	2.4603	6.0939	1.1334	2.1707	0.029955	0.43602	BM2787	chorion peroxidase-like
s2f_0006025001	-0.93661	78.599	0.43187	-2.1688	0.030101	0.43658	ANCHOR	integral membrane protein gpr155
s2f_0000065014	0.81244	203.96	0.37464	2.1686	0.030115	0.43658	BM2432	dehydrogenase/reductase sdr family member on chromosome x-like
s2f_0000807002	-1.2275	20.422	0.56648	-2.1668	0.030249	0.43759	s2f_0000807002	arylsulfatase b-like
s2f_0002664004	0.57006	1415.6	0.26318	2.166	0.030308	0.43759	DSIM_GD16523	protein sidekick isoform x1
s2f_0001158006	-0.61318	532.55	0.28342	-2.1635	0.030504	0.43858	GUT1	glycerol kinase
s2f_0000048001	-1.8287	132.34	0.84535	-2.1632	0.030523	0.43858	CPRB	cathepsin l1-like
s2f_0000002088	0.78994	132.37	0.36525	2.1628	0.03056	0.43858	EMS	homeotic protein empty spiracles-like
s2f_0000652003	2.0719	8.5163	0.95907	2.1603	0.030749	0.44041	BRR2	hypothetical protein
s2f_0007327001	-1.1914	151.14	0.55177	-2.1592	0.030831	0.44045	DMOJ_SOG	dorsal-ventral patterning protein sog
s2f_0000001108	-1.5847	41.628	0.73416	-2.1585	0.030893	0.44045	CG18735	trypsin-1
s2f_0000427013	0.81825	2977.8	0.37919	2.1579	0.030937	0.44045	PLEXB	plexin-b
s2f_0000209005	-0.81656	603.29	0.37885	-2.1554	0.031134	0.44224	CNK6	hypothetical protein
s2f_0000168011	-1.6515	67.071	0.7667	-2.1541	0.031234	0.44224	APN3	membrane alanyl aminopeptidase-like
s2f_0000080008	-0.81149	117.01	0.37679	-2.1537	0.031264	0.44224	RCCD1	rcc1 domain-containing protein 1
s2f_0001756001	0.59823	146.77	0.27785	2.1531	0.03131	0.44224	DNK	deoxynucleoside kinase-like
s2f_0000697003	-0.66494	11337	0.30924	-2.1503	0.031533	0.44451	CG5023	myophilin
s2f_0006457002	3.1217	5.23	1.4531	2.1484	0.031683	0.44574	AGABI1DRAFT_114937	hypothetical protein
s2f_0000050006	0.80054	59.664	0.37295	2.1465	0.031833	0.44648	BMA-MGL-3	metabotropic glutamate receptor 8-like
s2f_0000062026	0.65365	188.92	0.30457	2.1462	0.03186	0.44648	s2f_0000062026	sodium-dependent noradrenaline transporter-like
s2f_0000200022	-4.754	2.3663	2.2167	-2.1446	0.031982	0.44731	s2f_0000200022	piggybac transposable element-derived protein 4-like
s2f_0000101002	-0.72203	7205.7	0.337	-2.1425	0.032154	0.4483	AKR1B	aldose reductase-like
s2f_0002202002	-0.36916	2851.5	0.17233	-2.1422	0.032179	0.4483	BMA-ERFA-1	eukaryotic peptide chain release factor subunit 1 isoform x1
s2f_0004826002	0.81921	79.939	0.38303	2.1388	0.032452	0.4511	DTWD2	dtw domain-containing protein 2
s2f_0005906001	1.2044	17.812	0.56331	2.1381	0.032506	0.4511	COG0212	5-formyltetrahydrofolate cyclo-ligase-like protein cog0212
s2f_0000561007	-1.177	20.557	0.55106	-2.1358	0.032694	0.45284	CG1492	gamma-glutamyltranspeptidase 1-like
s2f_0001372004	-0.61753	10987	0.28935	-2.1342	0.032826	0.45379	CAT	catalase
s2f_0002352002	-0.40823	3163.7	0.19143	-2.1325	0.032967	0.45471	BM13963	utp--glucose-1-phosphate uridylyltransferase isoform x1
s2f_0001529004	-0.79511	2136.9	0.37297	-2.1318	0.03302	0.45471	DPSE_ADE3	trifunctional purine biosynthetic protein adenosine-3
s2f_0001984004	-0.85421	820.33	0.40115	-2.1294	0.033223	0.45663	15.T00060	pseudouridine-5'-phosphatase-like
s2f_0007572002	0.49292	358.65	0.2319	2.1256	0.033539	0.45969	BM4967	protein asterix
s2f_0027670001	-0.55445	533.02	0.26091	-2.1251	0.033582	0.45969	s2f_0027670001	golgin imh1-like
s2f_0000926006	-0.55191	385.53	0.2598	-2.1244	0.033639	0.45969	AAKB-1	5'-amp-activated protein kinase subunit beta-1
s2f_0000153008	0.56881	413.28	0.26818	2.121	0.033925	0.46201	MCM7	dna replication licensing factor mcm7
s2f_0000534002	0.4276	755.51	0.20162	2.1208	0.033938	0.46201	BMA-DPFF-1	zinc finger protein dpf3-like
s2f_0001685002	1.602	454.02	0.75634	2.118	0.034171	0.4643	BMA-DAF-6	patched domain-containing protein 3-like
s2f_0004855003	-0.92013	161.06	0.43493	-2.1156	0.034378	0.46623	BMA-MAB-10	ngfi-a-binding protein homolog
s2f_0002673002	-0.757	365.46	0.35801	-2.1144	0.034479	0.4667	SI:DKEY-29B11.3	actin-binding rho-activating protein-like
s2f_0004632002	0.86027	39.052	0.40746	2.1113	0.034749	0.46947	ACTR8	actin-related protein 8
s2f_0000038029	-1.89	10.897	0.8959	-2.1096	0.034893	0.46994	DSIM_GD12224	ionotropic receptor 93a
s2f_0001048005	-0.73628	389.14	0.34927	-2.108	0.035029	0.46994	CB561	cytochrome b reductase 1 isoform x1
s2f_0014631001	2.5371	813.76	1.2036	2.1079	0.035036	0.46994	CG8192	putative cyclin-dependent serine/threonine-protein kinase ddb_g0272797/ddb_g0274007
s2f_0005799002	-0.84486	1377.7	0.40082	-2.1078	0.035046	0.46994	GHITM	growth hormone-inducible transmembrane protein
s2f_0001045006	-0.43095	1271.6	0.20453	-2.107	0.035119	0.47003	BM5187	kynurenine--oxoglutarate transaminase 3
s2f_0001748002	0.6702	62.231	0.31851	2.1042	0.035364	0.47189	LJ0G3V0362259.1	u11/u12 small nuclear ribonucleoprotein 35 kda protein
s2f_0002545001	-0.46581	509.49	0.22141	-2.1039	0.03539	0.47189	DSIM_GD12480	tppp family protein cg45057-like
s2f_0000007056	-0.54057	495.64	0.2571	-2.1026	0.035504	0.47253	CG31937	dehydrogenase/reductase sdr family member 7-like
s2f_0001906006	0.86904	206.42	0.4147	2.0956	0.036118	0.4798	DPSE_RHO	protein rhomboid
s2f_0006781001	0.59116	159.67	0.28239	2.0934	0.036312	0.48149	204.T00014	e3 ubiquitin-protein ligase rnf8-like
s2f_0000169013	0.4474	3174.6	0.21391	2.0915	0.036485	0.48288	TUBB4B	tubulin beta chain-like
s2f_0000239003	2.6896	4.3745	1.2887	2.0872	0.036874	0.48713	BMA-NHR-236	nuclear receptor subfamily 2 group e member 1-like
s2f_0001592003	-0.56086	1910.8	0.2691	-2.0842	0.037139	0.48973	BMA-ITR-1	inositol 1,4,5-trisphosphate receptor isoform x1
s2f_0005613003	1.192	891.45	0.57267	2.0815	0.037389	0.49211	ADAMTS-LIKE	a disintegrin and metalloproteinase with thrombospondin motifs 16 isoform x1
s2f_0003221005	-0.40953	686.65	0.19715	-2.0772	0.037781	0.4961	BMA-SPV-1	rho gtpase-activating protein 45-like isoform x1
s2f_0004369002	0.52995	1425.4	0.25519	2.0767	0.037831	0.4961	GMDS	gdp-mannose 4,6 dehydratase
s2f_0002891002	0.65899	178.08	0.31749	2.0756	0.037932	0.49652	BMA-COL-99	collagen alpha chain cg42342 isoform x1
s2f_0002244003	0.728	1504.4	0.35129	2.0724	0.03823	0.49904	BM3036	histone demethylase uty isoform x1
s2f_0003261003	-0.65615	213.7	0.31674	-2.0716	0.038305	0.49904	PGMB	phosphoglucomutase-2
s2f_0001779006	-0.73011	322.68	0.3525	-2.0713	0.038334	0.49904	ACER	angiotensin-converting enzyme-like
s2f_0003115002	-0.34077	2939.2	0.1647	-2.0691	0.038539	0.50079	EIF3B	eukaryotic translation initiation factor 3 subunit b
s2f_0002324004	0.4962	616.39	0.24041	2.0639	0.039026	0.50513	ASF1	histone chaperone asf1
s2f_0000007035	-0.53742	477.03	0.26046	-2.0633	0.039082	0.50513	CG12171	3-oxoacyl-[acyl-carrier-protein] reductase fabg-like
s2f_0003833002	0.57278	252.98	0.27761	2.0633	0.039085	0.50513	SGF29	saga-associated factor 29
s2f_0000129011	0.4337	1021.5	0.21034	2.0619	0.039219	0.50585	GNAO1	guanine nucleotide-binding protein g(o) subunit alpha isoform x1
s2f_0002996002	-0.60286	1356.6	0.29248	-2.0612	0.039282	0.50585	ALDH6A1	methylmalonate-semialdehyde dehydrogenase [acylating], mitochondrial
s2f_0002450001	0.44886	900.42	0.21796	2.0594	0.039457	0.5072	ABTB2	ankyrin repeat and btb/poz domain-containing protein 2 isoform x1
s2f_0003240002	-1.1675	136.38	0.56746	-2.0574	0.039646	0.50784	Y32F6A.5	retinoid-inducible serine carboxypeptidase-like
s2f_0004400008	0.81515	91.387	0.39621	2.0574	0.03965	0.50784	s2f_0004400008	(genbank) hypothetical protein
s2f_0000002063	0.79327	68.555	0.38588	2.0557	0.039807	0.50894	LBX1	transcription factor lbx1
s2f_0000228005	-0.62424	509.18	0.30396	-2.0537	0.040007	0.51059	GRX1	hypothetical protein
s2f_0000072014	-0.7741	307.91	0.37727	-2.0519	0.040184	0.51193	W	protein white-like
s2f_0000409007	-0.79617	3402	0.38867	-2.0485	0.040514	0.51428	A5	protein d2-like
s2f_0035840001	1.3997	25.274	0.68341	2.0481	0.040548	0.51428	s2f_0035840001	hypothetical protein
s2f_0000060003	-0.88244	68.911	0.43103	-2.0473	0.04063	0.51428	RHO1	hypothetical protein
s2f_0001145007	-0.59728	5355	0.29178	-2.047	0.040656	0.51428	ARGK	arginine kinase
s2f_0000131005	0.62031	677.79	0.3032	2.0459	0.040765	0.51475	BMA-UNC-6	netrin-1-like
s2f_0001485002	-0.39629	13055	0.19389	-2.0439	0.040966	0.51529	s2f_0001485002	innexin inx2-like
s2f_0000116002	0.8921	80.304	0.43665	2.0431	0.041045	0.51529	SOX15	protein sox-15
s2f_0004943003	-0.9411	5410.1	0.46092	-2.0418	0.041174	0.51529	BMA-MNK-1	map kinase-interacting serine/threonine-protein kinase 1-like
s2f_0006700001	-1.1238	655.21	0.55057	-2.0412	0.041229	0.51529	s2f_0006700001	n-acetylneuraminate lyase-like
s2f_0003759001	1.1995	113.82	0.58768	2.0411	0.041237	0.51529	CG8500	gtp-binding protein di-ras2
s2f_0004577004	2.6846	4.3467	1.3153	2.0411	0.041241	0.51529	SYT16	synaptotagmin-16 isoform x1
s2f_0005242001	1.0443	68.856	0.51261	2.0372	0.041625	0.5182	SREK1IP1	protein srek1ip1-like
s2f_0005254002	0.64797	100.79	0.31819	2.0364	0.041709	0.5182	BM10194	thump domain-containing protein 3-like
s2f_0002814006	0.67682	902.83	0.33239	2.0362	0.041728	0.5182	DSIM_GD19022	rims-binding protein 2-like
s2f_0000786003	-0.46508	3549.2	0.22844	-2.0359	0.041764	0.5182	BMA-PFKB-1.1	6-phosphofructo-2-kinase/fructose-2, 6-bisphosphatase-like isoform x1
s2f_0004706004	-0.94958	187.4	0.46677	-2.0344	0.041916	0.51919	BM4223	ceramide-1-phosphate transfer protein
s2f_0005145004	-0.72887	988.19	0.35854	-2.0329	0.042065	0.52014	BM9390	death-associated protein 1
s2f_0002902005	0.67923	101.3	0.33537	2.0253	0.042837	0.52863	BM2881	slo-interacting protein 1 isoform x1
s2f_0000678005	-0.76245	254.26	0.37658	-2.0247	0.0429	0.52863	ZGC:153169	probable isoaspartyl peptidase/l-asparaginase 3 isoform x1
s2f_0004106002	-1.0056	106.5	0.49722	-2.0225	0.04312	0.52992	ETHE1	persulfide dioxygenase ethe1, mitochondrial
s2f_0000058016	-4.4155	1.9109	2.1835	-2.0222	0.043153	0.52992	CCCYP9B4	probable cytochrome p450 9f2
s2f_0002817003	-2.7294	8.8021	1.3521	-2.0186	0.043531	0.53365	CCHA1-R	neuropeptide cchamide-1 receptor-like
s2f_0000811006	-0.64866	1864.8	0.32171	-2.0163	0.043773	0.53569	s2f_0000811006	lysosomal alpha-glucosidase-like
s2f_0000287017	-0.49141	441.71	0.24388	-2.0149	0.043911	0.53646	TBX20	t-box transcription factor tbx20-like
s2f_0002914002	-0.3432	2538.6	0.17056	-2.0122	0.044194	0.539	EIF3C	eukaryotic translation initiation factor 3 subunit c
s2f_0002881003	-0.53766	285.87	0.26755	-2.0095	0.044479	0.54073	MOCS1	hypothetical protein
s2f_0000116024	1.0109	232.33	0.50308	2.0095	0.044487	0.54073	SOX21	transcription factor sox-2-like
s2f_0001085004	-0.58957	6387.9	0.29358	-2.0082	0.04462	0.54143	SAH1	adenosylhomocysteinase
s2f_0002201003	-0.50408	1242.6	0.25127	-2.0062	0.044837	0.54252	ATP6V1C2	v-type proton atpase subunit c 2 isoform x1
s2f_0000069010	-0.54717	139.78	0.27277	-2.0059	0.044862	0.54252	ACC-1	hypothetical protein
s2f_0004380001	-0.87506	107.65	0.43745	-2.0004	0.04546	0.54882	NOP10	h/aca ribonucleoprotein complex subunit 3
s2f_0005417001	-0.44411	264.39	0.22217	-1.999	0.045612	0.54973	TSC2	hypothetical protein
s2f_0033951001	4.4363	1.9962	2.225	1.9938	0.046175	0.55477	ZIC4	zinc finger protein zic 4-like
s2f_0000697006	-0.7301	3622.4	0.36656	-1.9918	0.046395	0.55477	DSIM_GD10956	muscle-specific protein 20
s2f_0004870001	-0.66557	211.82	0.33417	-1.9917	0.046404	0.55477	PIAA	hypothetical protein
s2f_0000138004	-0.53065	237.27	0.26643	-1.9917	0.046408	0.55477	BM13338	sulfate transporter-like
s2f_0003728001	-0.77884	2922.8	0.39107	-1.9916	0.046418	0.55477	PHYH	phytanoyl-coa dioxygenase, peroxisomal
s2f_0000022039	-0.9708	89.747	0.48765	-1.9908	0.046505	0.55487	CYP340A3	cytochrome p450 4c1-like
s2f_0000118008	-0.61925	179.54	0.31117	-1.99	0.046586	0.55491	s2f_0000118008	ryamide receptor-like
s2f_0002085004	-0.88626	226.76	0.44558	-1.989	0.046702	0.55537	DSIM_GD15902	g-protein coupled receptor grl101-like
s2f_0001070005	-0.54369	3649.6	0.27384	-1.9854	0.047095	0.55864	s2f_0001070005	glutamine synthetase-like
s2f_0001144001	-0.74264	155.21	0.37411	-1.9851	0.047133	0.55864	BMA-DHCR-7	7-dehydrocholesterol reductase
s2f_0000039025	-1.4049	16.788	0.70933	-1.9806	0.047634	0.56364	RASEF	ras and ef-hand domain-containing protein
s2f_0000307004	0.35359	3697.1	0.17865	1.9793	0.047783	0.56447	BM10836	chromobox protein homolog 1-like
s2f_0000080017	0.75054	564.69	0.37961	1.9771	0.048025	0.56514	RCC2	protein rcc2 homolog
s2f_0000449004	0.41967	1157.3	0.21234	1.9764	0.048112	0.56514	ABCF1	atp-binding cassette sub-family f member 1
s2f_0001697002	-1.2706	95.171	0.64295	-1.9762	0.048129	0.56514	BM2804	d-aspartate oxidase
s2f_0000001153	-1.1726	131.63	0.59342	-1.976	0.048156	0.56514	CG7432	proclotting enzyme-like
s2f_0000005053	-0.78465	114.69	0.39766	-1.9732	0.048474	0.5673	RNF150	ring finger protein 150
s2f_0008396001	-1.2531	27.923	0.63513	-1.973	0.048499	0.5673	IDUA	alpha-l-iduronidase
s2f_0000002019	0.85412	47.004	0.43366	1.9696	0.048888	0.57092	HOXC1A	homeobox protein hox-a1-like
s2f_0000216010	0.71989	1445.2	0.36568	1.9686	0.048994	0.57123	18W-LIKE, TOLL-6, TOLL6	toll-like receptor tollo
s2f_0000384007	-0.62389	3156.7	0.31705	-1.9678	0.04909	0.57141	POR	nadph--cytochrome p450 reductase isoform x1
s2f_0002562004	0.5203	9742.1	0.26468	1.9658	0.049322	0.57318	s2f_0002562004	cuticle protein 10.9-like
s2f_0008053002	3.6861	2.5322	1.8759	1.965	0.049415	0.57332	ANKRD6	ankyrin repeat domain-containing protein 6-like
s2f_0004507001	-0.47796	1781.6	0.24358	-1.9622	0.049735	0.57538	TANGO9	hypothetical protein
s2f_0001527001	-0.50446	1562.2	0.2571	-1.9621	0.049753	0.57538	ROT2	probable glucan 1,3-alpha-glucosidase
s2f_0001866002	1.0702	22.118	0.54586	1.9605	0.049938	0.57646	BOWL	protein odd-skipped
s2f_0000509006	0.51356	1148.9	0.26203	1.9599	0.050008	0.57646	CDC20	cell division cycle protein 20 homolog
s2f_0002878001	0.51752	333.45	0.26447	1.9568	0.050368	0.57968	SNRPD1	small nuclear ribonucleoprotein sm d1
s2f_0001317001	-0.7469	2251.4	0.38186	-1.956	0.050469	0.57991	BMA-FBP-1	fructose-1,6-bisphosphatase 1
s2f_0010243001	-0.95763	151.69	0.4907	-1.9516	0.050989	0.58437	TP53I13	tumor protein p53-inducible protein 13
s2f_0007617001	-0.42793	508.04	0.2193	-1.9513	0.051021	0.58437	AUP1	ancient ubiquitous protein 1
s2f_0003146002	4.2618	1.7768	2.1857	1.9498	0.051195	0.58543	s2f_0003146002	low quality protein: e3 sumo-protein ligase kiaa1586 homolog
s2f_0021779001	1.2752	14.522	0.65433	1.9488	0.051315	0.58586	SYMBB.V1.2.009352.T1	neurabin-1-like
s2f_0001340004	0.85798	33.487	0.44072	1.9468	0.051561	0.58773	ORC1	hypothetical protein
s2f_0001157003	0.68475	106.71	0.3519	1.9459	0.051668	0.58801	TIM13	mitochondrial import inner membrane translocase subunit tim13
s2f_0000374007	0.66255	167.53	0.34117	1.942	0.052137	0.59241	COL2	collagen alpha-1(i) chain-like
s2f_0013546001	-1.0582	275.91	0.54529	-1.9406	0.052305	0.5926	LOBE	(genbank) uncharacterized protein
s2f_0004464003	0.94284	114.86	0.48588	1.9405	0.05232	0.5926	BM12937	zinc finger protein 423 homolog
s2f_0007639001	0.68541	89.172	0.35351	1.9388	0.052521	0.59393	BM9160	tbc1 domain family member 7
s2f_0002079003	0.44675	860.93	0.23053	1.9379	0.052639	0.59434	BMA-UNC-53	hypothetical protein
s2f_0006105002	-0.67219	348.58	0.34701	-1.9371	0.052735	0.59447	BMA-ELB-1	elongin-b
s2f_0007194002	1.9509	21.358	1.0086	1.9343	0.053081	0.59619	BMA-INSC-1	protein inscuteable homolog
s2f_0355731001	-1.9974	123.8	1.0328	-1.934	0.053116	0.59619	s2f_0355731001	uncharacterized protein loc110860454
s2f_0001893003	-0.87402	122.85	0.45197	-1.9338	0.053137	0.59619	DSIM_GD24387	nuclear factor 1 x-type isoform x1
s2f_0002774001	0.56644	291.15	0.29306	1.9328	0.053259	0.59661	DUT1	deoxyuridine 5'-triphosphate nucleotidohydrolase
s2f_0000130009	-1.0979	564.84	0.56823	-1.9321	0.053343	0.59663	APR1	hypothetical protein
s2f_0000665003	-0.46755	2689.5	0.24234	-1.9293	0.053692	0.59934	SOD1	superoxide dismutase [cu-zn]
s2f_0002562001	0.73646	8641.4	0.38182	1.9288	0.053754	0.59934	s2f_0002562001	glycine-rich cell wall structural protein-like
s2f_0000005008	0.60087	208.61	0.31184	1.9269	0.053997	0.60111	RNF44	ring finger protein 44 isoform x1
s2f_0003354002	-0.59674	1474.5	0.30986	-1.9258	0.054124	0.60159	PDAP1	28 kda heat- and acid-stable phosphoprotein
s2f_0000440002	-1.3465	14.644	0.69944	-1.9252	0.054208	0.60159	s2f_0000440002	nose resistant to fluoxetine protein 6-like
s2f_0000168015	-1.3682	34.613	0.71137	-1.9233	0.054438	0.60248	CG2111	aminopeptidase n-like
s2f_0001010006	0.45704	730.23	0.23764	1.9232	0.054456	0.60248	AGABI2DRAFT_117909	nuclear transcription factor y subunit alpha isoform x1
s2f_0000142014	1.019	177.92	0.53203	1.9153	0.055452	0.61176	ADILHX1/5	lim/homeobox protein lhx1-like
s2f_0002403003	0.63038	102.04	0.32938	1.9138	0.055644	0.61176	BMA-DPY-19	probable c-mannosyltransferase dpy19l1
s2f_0004797002	0.58918	94.061	0.30789	1.9136	0.055674	0.61176	COG5	conserved oligomeric golgi complex subunit 5
s2f_0000014048	-0.83374	73446	0.43573	-1.9134	0.055693	0.61176	MYH16	myosin heavy chain, muscle-like
s2f_0000031032	0.43017	360.98	0.2249	1.9127	0.055787	0.61176	FOXA	silk gland factor 1
s2f_0003770001	0.7333	347.42	0.38342	1.9125	0.055809	0.61176	AGABI1DRAFT_131123	hypothetical protein
s2f_0000080007	0.48213	131.38	0.25226	1.9112	0.055974	0.61263	RCC1L	rcc1-like g exchanging factor-like protein
s2f_0005562003	4.8966	2.7585	2.5632	1.9103	0.056093	0.61299	PCK1	phosphoenolpyruvate carboxykinase
s2f_0004667002	2.6795	3.6379	1.4036	1.9091	0.056256	0.61306	BMA-CRM-1	cysteine-rich motor neuron 1 protein-like
s2f_0004465002	-0.94801	27.611	0.49665	-1.9088	0.056287	0.61306	AGABI1DRAFT_109029	cytosolic endo-beta-n-acetylglucosaminidase 1-like
s2f_0002773002	-0.46578	2192.9	0.24409	-1.9083	0.056357	0.61306	MAP2	methionine aminopeptidase 2
s2f_0006106002	-0.43792	1798.1	0.22956	-1.9076	0.056442	0.61306	DLG5	disks large homolog 5
s2f_0001691003	0.43936	1192.6	0.23052	1.906	0.056653	0.61307	HSP10	10 kda heat shock protein, mitochondrial
s2f_0000727012	1.1102	32.852	0.58275	1.905	0.056778	0.61307	BMA-DMD-5	doublesex- and mab-3-related transcription factor a2-like
s2f_0008428005	0.92612	486.15	0.4862	1.9048	0.056806	0.61307	s2f_0008428005	(genbank) hypothetical protein
s2f_0000449010	0.39581	3697.7	0.2078	1.9048	0.056813	0.61307	ABCF2	atp-binding cassette sub-family f member 2
s2f_0000158001	-0.90016	2601.4	0.4727	-1.9043	0.056872	0.61307	BM8364	delta(3,5)-delta(2,4)-dienoyl-coa isomerase, mitochondrial
s2f_0005207001	-1.1106	170.01	0.58348	-1.9034	0.056989	0.61341	BM9892	glycoprotein endo-alpha-1,2-mannosidase
s2f_0001485011	-0.94354	1111.4	0.49614	-1.9018	0.057201	0.61476	s2f_0001485011	innexin inx2-like
s2f_0003612002	0.72414	140.82	0.38131	1.8991	0.057552	0.61741	RBMX2	rna-binding motif protein, x-linked 2
s2f_0002742006	0.75792	193.02	0.39936	1.8978	0.057719	0.61741	BMA-NAB-1	neurabin-1-like
s2f_0002085006	0.75614	81.682	0.39848	1.8975	0.057757	0.61741	LGR3	relaxin receptor 1-like
s2f_0000661004	-1.7004	11.954	0.89624	-1.8973	0.057793	0.61741	GSK3	shaggy-related protein kinase theta
s2f_0001902006	0.81731	2382.2	0.43098	1.8964	0.057909	0.61772	EIP78C	ecdysone-induced protein 78c isoform x1
s2f_0001114017	-1.4483	19.908	0.76437	-1.8947	0.058132	0.61918	s2f_0001114017	stonustoxin subunit beta-like
s2f_0000733001	0.46156	229.41	0.24371	1.8939	0.058239	0.61939	RFC2	replication factor c subunit 2
s2f_0004642001	-0.6574	1193.1	0.34752	-1.8917	0.058535	0.62078	BM3479	zinc finger protein ush isoform x1
s2f_0000027001	-2.6792	4.7283	1.4164	-1.8916	0.058543	0.62078	EST-6	venom carboxylesterase-6-like
s2f_0001977001	-0.59666	1321.1	0.31572	-1.8898	0.058779	0.62236	BM10060	f-actin-monooxygenase mical isoform x1
s2f_0355643001	-0.96212	221.34	0.50952	-1.8883	0.058988	0.62275	s2f_0355643001	uncharacterized protein loc110859134
s2f_0000648006	-0.48136	1355.7	0.25494	-1.8882	0.059004	0.62275	PRPSAP2	phosphoribosyl pyrophosphate synthase-associated protein 2
s2f_0000538007	-0.70143	107.52	0.3716	-1.8876	0.059077	0.62275	ESYT2	hypothetical protein
s2f_0009123002	-0.757	3723.5	0.40138	-1.886	0.059297	0.62415	BMA-LAP-2	putative aminopeptidase w07g4.4
s2f_0006266002	-0.55	277.18	0.29177	-1.885	0.059424	0.62456	19.T00002	hypothetical protein
s2f_0001420004	-0.71587	48.284	0.37992	-1.8843	0.059529	0.62475	GXCFF	dna polymerase beta-like
s2f_0000080004	-0.95409	66.807	0.50665	-1.8831	0.059681	0.62543	TIRA	hypothetical protein
s2f_0000122008	0.55947	814.33	0.29741	1.8812	0.059951	0.62734	BMA-LAT-1	latrophilin cirl-like isoform x1
s2f_0002101005	0.87271	777.88	0.46415	1.8802	0.060078	0.62774	BMA-CAV-1	caveolin-1-like
s2f_0004141001	0.49899	393.82	0.26594	1.8763	0.060609	0.63205	EED	polycomb protein eed
s2f_0002892002	0.40722	2089.9	0.21709	1.8758	0.060676	0.63205	383.T00007	protein still life, isoform sif type 1 isoform x1
s2f_0003138002	-0.71708	4789.3	0.38239	-1.8753	0.060755	0.63205	ZGC:85858	stress-associated endoplasmic reticulum protein 2
s2f_0001009002	-0.41331	880.06	0.22068	-1.8729	0.061083	0.63454	SORBS3	hypothetical protein
s2f_0007045002	-0.63465	377.14	0.33942	-1.8698	0.061512	0.6366	BMA-RUND-1	run domain-containing protein 1
s2f_0000002014	-1.0088	71.991	0.53955	-1.8697	0.061524	0.6366	HHEX	hematopoietically-expressed homeobox protein hhex
s2f_0000134023	-0.7823	75.872	0.41845	-1.8695	0.061549	0.6366	BM5450	--
s2f_0001207006	-0.49734	463.21	0.26612	-1.8688	0.061645	0.63667	PM20D1	n-fatty-acyl-amino acid synthase/hydrolase pm20d1
s2f_0003229002	1.6831	11.455	0.901	1.868	0.061762	0.63696	TET3	dna n6-methyl adenine demethylase isoform x1
s2f_0002162002	1.1887	39.762	0.63674	1.8669	0.061918	0.63764	ZMP:0000000760	collagen alpha-1(ix) chain-like
s2f_0093646001	-1.7789	8.5114	0.95384	-1.865	0.062178	0.6394	s2f_0093646001	ca-transporting atpase, truncated
s2f_0000147006	0.71097	154.84	0.38144	1.8639	0.062331	0.64006	BMA-EGL-20	protein wnt-16-like
s2f_0000002002	1.0079	26.874	0.54102	1.8629	0.062479	0.64065	DBX	homeobox protein dbx1-like
s2f_0001030003	0.68836	343.25	0.37055	1.8577	0.063218	0.64692	AURKA	aurora kinase a
s2f_0008037002	0.73004	135.66	0.39307	1.8573	0.063271	0.64692	SHF	protein shifted isoform x1
s2f_0000084017	2.0696	17.024	1.1158	1.8547	0.063636	0.64972	TWIST1	twist-related protein-like
s2f_0006294001	0.34583	657.4	0.18658	1.8535	0.063806	0.65053	DSIM_GD25867	tyrosine-protein kinase-like otk
s2f_0002180004	-0.49623	285.07	0.26782	-1.8528	0.063906	0.65062	32.T00017	multiple c2 and transmembrane domain-containing protein isoform x1
s2f_0014298001	0.66274	48.086	0.35781	1.8522	0.063997	0.65062	BM7727	hypothetical protein
s2f_0001600003	-0.60972	150.48	0.32955	-1.8502	0.064288	0.65185	MSRB2	methionine-r-sulfoxide reductase b2, mitochondrial
s2f_0008483001	-1.4528	19.922	0.78559	-1.8493	0.064413	0.65185	SENS	zinc finger protein gfi-1b-like
s2f_0000692007	-0.59931	1755.2	0.32414	-1.8489	0.064466	0.65185	TMS1	probable serine incorporator
s2f_0000058017	-1.0674	1398	0.57732	-1.8488	0.064483	0.65185	CYP354A1	cytochrome p450 9e2-like
s2f_0000819004	-0.49244	1197.5	0.26657	-1.8474	0.064694	0.65204	PDK	pyruvate dehydrogenase (acetyl-transferring) kinase, mitochondrial
s2f_0000002033	0.74751	180.57	0.40471	1.847	0.064745	0.65204	EN	segmentation polarity homeobox protein engrailed-like
s2f_0000001134	0.54295	385.18	0.29399	1.8468	0.064775	0.65204	TMPRSS5	trypsin-1-like
s2f_0000329005	-0.69874	262.49	0.37854	-1.8459	0.064906	0.65244	SLC25A15	mitochondrial ornithine transporter 1
s2f_0002235003	4.8195	2.6158	2.6121	1.8451	0.065029	0.65276	ATP1	hypothetical protein
s2f_0000221004	0.63409	390	0.3438	1.8443	0.065135	0.6529	DSIM_GD15733	septin-2 isoform x1
s2f_0001333001	-0.47534	793.63	0.25786	-1.8434	0.065277	0.65325	HLJ1	hypothetical protein
s2f_0000088016	0.55254	659.25	0.29988	1.8425	0.065399	0.65325	SP9	transcription factor sp9
s2f_0006303002	-0.5682	353.25	0.30843	-1.8422	0.065443	0.65325	BMA-TIR-1	sterile alpha and tir motif-containing protein 1 isoform x1
s2f_0000288012	2.9175	2.7055	1.5848	1.8409	0.065631	0.65379	EEF1A1	elongation factor 1-alpha 1
s2f_0016049001	0.62628	307.4	0.3404	1.8398	0.065793	0.65379	F35D2.6	(genbank) conserved hypothetical protein
s2f_0000075005	1.7678	8.1985	0.96159	1.8384	0.065998	0.65379	CHRNA3	neuronal acetylcholine receptor subunit alpha-3
s2f_0000169001	0.38526	11244	0.20962	1.8379	0.066078	0.65379	BEN-1	tubulin beta chain-like
s2f_0000002105	1.4761	9.5896	0.80323	1.8377	0.066101	0.65379	MEOX1	homeobox protein mox-2
s2f_0000318021	0.70644	91.23	0.38444	1.8376	0.066121	0.65379	DACHSOUS, DS	protein dachsous
s2f_0000515003	-0.42434	790.75	0.23093	-1.8375	0.066138	0.65379	ZGC:110410	protein lifeguard 1-like
s2f_0002081002	-0.93256	104.65	0.5091	-1.8318	0.066982	0.66035	TMEM63C	calcium permeable stress-gated cation channel 1
s2f_0001480001	-0.80161	46.104	0.43761	-1.8318	0.066986	0.66035	TBH	tyramine beta-hydroxylase
s2f_0000512003	2.7285	3.431	1.4908	1.8303	0.067208	0.66162	CG1139	proton-coupled amino acid transporter-like protein cg1139
s2f_0332169001	2.0378	6.7592	1.114	1.8292	0.067372	0.66182	s2f_0332169001	uncharacterized protein loc113799482 isoform x1
s2f_0001556003	-0.54589	226.59	0.29848	-1.8289	0.067413	0.66182	FPGS	folylpolyglutamate synthase, mitochondrial isoform x1
s2f_0000001028	-4.1201	1.5599	2.2571	-1.8254	0.067936	0.66511	CG17475	chymotrypsin-2
s2f_0000534001	0.5988	361.92	0.32809	1.8251	0.067986	0.66511	PHF10	phd finger protein 10 isoform x1
s2f_0000724002	-0.33688	568.96	0.18461	-1.8248	0.068027	0.66511	BMA-SCM-1	secretory carrier-associated membrane protein 1
s2f_0000745001	0.65458	1060.3	0.35914	1.8226	0.068357	0.66587	s2f_0000745001	down syndrome cell adhesion molecule-like protein dscam2
s2f_0001070006	-0.47919	2779.7	0.26305	-1.8217	0.068508	0.66587	GS2	glutamine synthetase-like
s2f_0003880001	-0.9319	221.13	0.51166	-1.8213	0.068556	0.66587	BMA-DAF-7	growth/differentiation factor 8-like
s2f_0000287015	1.0475	37.992	0.57532	1.8207	0.068653	0.66587	TBX2/3	hypothetical protein
s2f_0000166005	0.35704	2284.4	0.19622	1.8196	0.068821	0.66587	PSMC3	26s proteasome regulatory subunit 6a
s2f_0008664002	0.65484	316.14	0.35993	1.8193	0.068858	0.66587	UMODL1	uromodulin-like 1
s2f_0004366001	0.74494	832.88	0.40967	1.8184	0.069008	0.66587	NOLC1	nucleolar and coiled-body phosphoprotein 1 isoform x1
s2f_0001394004	-0.65519	73.32	0.36035	-1.8182	0.069034	0.66587	CG12065	hypothetical protein
s2f_0000127026	0.44313	301.89	0.24372	1.8182	0.069037	0.66587	GUCY1B1	guanylate cyclase soluble subunit beta-1
s2f_0004478001	2.665	521.09	1.4661	1.8177	0.069108	0.66587	DSIM_DY	(genbank) conserved hypothetical protein
s2f_0007013002	-0.66059	154.15	0.36345	-1.8176	0.069131	0.66587	CLYBL	citramalyl-coa lyase, mitochondrial
s2f_0000233002	0.66326	252.15	0.3653	1.8156	0.069425	0.6678	KCNH3	potassium voltage-gated channel subfamily h member 8-like
s2f_0007164002	-3.295	3.2596	1.8172	-1.8132	0.069801	0.66965	SI:DKEY-266F7.9	1-phosphatidylinositol phosphodiesterase
s2f_0000917009	-1.2147	103.86	0.66992	-1.8132	0.069804	0.66965	BMA-OIG-3	titin-like
s2f_0000034013	-0.53144	209.31	0.29338	-1.8114	0.070079	0.6704	CG5789	multidrug resistance-associated protein 4-like
s2f_0000116007	0.81257	611.74	0.44879	1.8106	0.070203	0.6704	BMA-SEM-2	putative transcription factor sox-14
s2f_0000934006	1.1888	138.83	0.65657	1.8106	0.070209	0.6704	DSIM_GD22022	lutropin-choriogonadotropic hormone receptor isoform x1
s2f_0000397013	-0.62748	63.026	0.34662	-1.8102	0.070257	0.6704	DREDD	caspase-2-like
s2f_0000018018	-0.53217	142.18	0.29415	-1.8092	0.070425	0.67111	CMD1	calmodulin-like
s2f_0000607006	-0.41406	2806.5	0.22913	-1.8071	0.070747	0.67198	RAB7	ras-related protein rab-7a
s2f_0000401004	-0.5379	745.78	0.29774	-1.8066	0.070825	0.67198	GPX2	hypothetical protein
s2f_0000785008	0.94024	447.72	0.52048	1.8065	0.070846	0.67198	BMA-CAM-1	inactive tyrosine-protein kinase transmembrane receptor ror1-like
s2f_0006197001	0.60005	286.71	0.33222	1.8062	0.070893	0.67198	BMA-UNC-79	protein unc-79 homolog
s2f_0037976001	-2.4251	7.1053	1.3456	-1.8023	0.071498	0.67682	s2f_0037976001	(genbank) ion channel nompc
s2f_0002196004	0.63089	708.03	0.35018	1.8016	0.071605	0.67693	CG3009	phospholipase a2-like
s2f_0000291010	-0.54179	2057.2	0.30092	-1.8004	0.071792	0.67719	BMA-HSP-25	alpha-crystallin b chain isoform x1
s2f_0000485010	-0.94924	41.62	0.52737	-1.8	0.071868	0.67719	BM4273	sodium-coupled monocarboxylate transporter 1-like
s2f_0000012039	-0.38908	1954.1	0.2162	-1.7996	0.071916	0.67719	PRKG2	cgmp-dependent protein kinase 1 isoform x1
s2f_0000582008	-1.2087	23.598	0.67234	-1.7977	0.072229	0.6785	BM1972	integrin beta-1-like
s2f_0000339008	-0.42839	493.5	0.23845	-1.7966	0.072404	0.6785	OSBPL6	oxysterol-binding protein-related protein 6 isoform x1
s2f_0000239015	-1.0587	22.789	0.58932	-1.7964	0.072434	0.6785	BMA-FAX-1	photoreceptor-specific nuclear receptor-like
s2f_0000360018	0.57307	251.66	0.31912	1.7958	0.072524	0.6785	EY	paired box protein pax-6-like
s2f_0000029009	0.37856	867.57	0.21081	1.7958	0.07253	0.6785	EZH1	histone-lysine n-methyltransferase ezh1 isoform x1
s2f_0002173002	-1.6541	16.123	0.92174	-1.7945	0.072728	0.67916	ACYP2	acylphosphatase-2
s2f_0004893003	-0.53597	169.72	0.29873	-1.7941	0.072791	0.67916	UBF	nucleolar transcription factor 1-like
s2f_0006006001	-0.86622	121.64	0.48324	-1.7925	0.073049	0.68053	YSA1	hypothetical protein
s2f_0001942002	-0.5963	929.35	0.33275	-1.792	0.073128	0.68053	BETA-PHERS	phenylalanine--trna ligase beta subunit
s2f_0001924002	0.31465	1277.4	0.1757	1.7909	0.073316	0.68097	SD	transcriptional enhancer factor tef-1 isoform x1
s2f_0003704004	-0.3739	981.86	0.20882	-1.7905	0.073366	0.68097	BM17895	phosphatidylinositol 4-kinase type 2-alpha
s2f_0001567003	-0.44806	1438.3	0.25032	-1.7899	0.073464	0.681	BMA-TNS-1	tensin-3 isoform x1
s2f_0001485020	0.74736	95.923	0.41804	1.7877	0.073817	0.68338	s2f_0001485020	innexin shaking-b-like
s2f_0006759002	4.6748	2.3622	2.6168	1.7865	0.074023	0.6844	SRS2	hypothetical protein
s2f_0000399003	-0.4722	219.43	0.26444	-1.7857	0.074156	0.68474	AGABI1DRAFT_79511	hypothetical protein
s2f_0006941003	-0.83585	1018.3	0.46854	-1.784	0.07443	0.68635	C05D2.8	putative phosphoenolpyruvate synthase
s2f_0001540003	0.40727	1433.7	0.22837	1.7834	0.074522	0.68635	SMARCD2	swi/snf-related matrix-associated actin-dependent regulator of chromatin subfamily d member 3 isoform x1
s2f_0005201002	-0.47427	526.08	0.26611	-1.7822	0.074715	0.68725	ALDH7A1	putative aldehyde dehydrogenase family 7 member a1 homolog
s2f_0000064035	-0.70519	65.701	0.3959	-1.7812	0.074879	0.68755	DSIM_GD20550	monocarboxylate transporter 10
s2f_0004478011	0.86078	119.34	0.48336	1.7808	0.074941	0.68755	s2f_0004478011	(genbank) conserved hypothetical protein
s2f_0001779004	-0.54259	1338.3	0.30488	-1.7797	0.075122	0.68821	ANCE-LIKE	angiotensin-converting enzyme-like
s2f_0006265002	0.38205	762.51	0.21473	1.7792	0.075205	0.68821	188.T00012	swi/snf-related matrix-associated actin-dependent regulator of chromatin subfamily e member 1
s2f_0076043001	3.0369	4.0745	1.7095	1.7765	0.07565	0.69107	s2f_0076043001	uncharacterized 15.3 kda protein
s2f_0001805004	-1.4903	54.553	0.83924	-1.7758	0.075769	0.69107	RAB29	ras-related protein rab-7l1-like
s2f_0000028029	1.1104	15.851	0.62543	1.7754	0.075839	0.69107	PHOX2B	paired mesoderm homeobox protein 2b
s2f_0001135004	1.6869	5.9682	0.95041	1.775	0.075904	0.69107	BM14098	hypothetical protein
s2f_0000707003	-0.72274	444.92	0.40747	-1.7737	0.07611	0.69206	DSIM_GD18723	sorbitol dehydrogenase-like
s2f_0000818012	0.91527	241.62	0.51786	1.7674	0.077161	0.70073	DELTA	neurogenic locus protein delta
s2f_0001135003	2.0763	5.928	1.1754	1.7665	0.077314	0.70122	DSIM_GD12626	transient receptor potential cation channel subfamily v member 5
s2f_0001285003	-0.46601	183.87	0.2641	-1.7645	0.077642	0.70258	UBQLN4	ubiquilin-4
s2f_0004511001	0.91823	46.603	0.52047	1.7642	0.077694	0.70258	RSM22	methyltransferase-like protein 17, mitochondrial
s2f_0109004001	4.117	1.6063	2.3341	1.7638	0.077759	0.70258	s2f_0109004001	uncharacterized protein loc109538863
s2f_0032588001	-0.97256	24.83	0.55201	-1.7618	0.078097	0.70475	s2f_0032588001	cytochrome p450 4c1-like
s2f_0060988001	4.1087	1.5959	2.3355	1.7593	0.078533	0.7075	s2f_0060988001	metalloprotease tldd-like
s2f_0000846004	-2.1392	6.9959	1.2163	-1.7589	0.0786	0.7075	DUR1,2	hypothetical protein
s2f_0001772004	-0.96552	206.71	0.54967	-1.7565	0.078997	0.70857	BUN	protein bunched, class 2/f/g isoform-like
s2f_0000396004	-0.5803	496.43	0.33045	-1.7561	0.079073	0.70857	CG9297	sarcalumenin isoform x1
s2f_0021349001	-0.73818	33.561	0.42041	-1.7558	0.079114	0.70857	SYMBB.V1.2.002736.T1	hypothetical protein
s2f_0004971002	0.78282	51.076	0.44593	1.7555	0.079176	0.70857	GTF2H5	general transcription factor iih subunit 5
s2f_0002997004	-0.89752	154.56	0.51133	-1.7553	0.079215	0.70857	BM2650	androgen-dependent tfpi-regulating protein-like
s2f_0001760003	0.6073	2095.1	0.34619	1.7542	0.079391	0.70926	N	neurogenic locus notch protein
s2f_0000056020	2.2329	8.7373	1.2734	1.7535	0.079524	0.70944	MHSP70	hypothetical protein
s2f_0000719005	-0.60656	484.63	0.34602	-1.753	0.07961	0.70944	ABHD1	phospholipase abhd3-like
s2f_0002562014	0.69583	302.37	0.39731	1.7513	0.079888	0.70988	s2f_0002562014	adult-specific rigid cuticular protein 15.7-like
s2f_0020897001	3.9107	2.9194	2.2336	1.7508	0.079973	0.70988	s2f_0020897001	chymotrypsinogen b-like
s2f_0000254004	0.68839	96.131	0.39321	1.7507	0.080004	0.70988	BMA-KIN-20	casein kinase i
s2f_0000881001	-4.0586	3.0714	2.319	-1.7502	0.080088	0.70988	NAGA	hypothetical protein
s2f_0006872002	-0.75772	134.75	0.43303	-1.7498	0.080155	0.70988	CG32687	leucine-rich repeat-containing protein 58
s2f_0002047006	0.58544	2697.6	0.33491	1.748	0.080458	0.71167	MEX3D	rna-binding protein mex3b-like
s2f_0005574002	1.7053	10.592	0.97612	1.747	0.080638	0.71239	TPA1	hypothetical protein
s2f_0000691006	-0.63037	182.82	0.36098	-1.7463	0.080758	0.71257	VPH1	hypothetical protein
s2f_0002028006	0.5056	241.56	0.28968	1.7454	0.080922	0.71313	DPSE_LAM	lamin dm0-like
s2f_0004784003	-0.68939	294.15	0.39533	-1.7438	0.081185	0.71457	DSIM_GD18109	tetraspanin-13 isoform x1
s2f_0048423001	-1.4888	60.619	0.85427	-1.7427	0.081379	0.71457	s2f_0048423001	membrane metallo-endopeptidase-like 1
s2f_0001340002	0.69342	204.46	0.3979	1.7427	0.081385	0.71457	ORC1	origin recognition complex subunit 1
s2f_0188887001	0.96449	82.118	0.55371	1.7419	0.081533	0.71499	s2f_0188887001	putative protein tprxl
s2f_0000005045	-0.4955	117.16	0.28457	-1.7412	0.081648	0.71501	RNF13	e3 ubiquitin-protein ligase rnf13
s2f_0004169002	0.44328	175.05	0.25466	1.7407	0.081735	0.71501	BMA-MAU-8	phosducin-like protein
s2f_0000153002	0.68934	625.96	0.3965	1.7386	0.082108	0.71528	MCM4	dna replication licensing factor mcm4
s2f_0000868001	1.0139	19.925	0.58349	1.7376	0.082282	0.71528	CG14507	phospholipase a2 a2-actitoxin-ucs2a
s2f_0001248001	0.68696	46.709	0.39543	1.7373	0.08234	0.71528	METAP1D	methionine aminopeptidase 1d, mitochondrial
s2f_0005109001	-0.79424	282.34	0.45724	-1.737	0.082386	0.71528	AGABI1DRAFT_113812	hypothetical protein
s2f_0000188006	0.35141	5056	0.20233	1.7368	0.082421	0.71528	TUBA8	tubulin alpha-8 chain
s2f_0000436007	0.6402	64.068	0.36872	1.7363	0.082514	0.71528	CYP334B1	probable cytochrome p450 49a1
s2f_0000151012	0.71818	77.8	0.41366	1.7361	0.08254	0.71528	CYCA	g2/mitotic-specific cyclin-a-like
s2f_0001739004	0.91515	347.28	0.52716	1.736	0.082566	0.71528	s2f_0001739004	hypothetical protein
s2f_0003937003	-0.56226	209.58	0.32436	-1.7334	0.083021	0.7177	APH-1	gamma-secretase subunit aph-1
s2f_0000034019	-0.42532	428.95	0.24539	-1.7333	0.083047	0.7177	CG10505	probable multidrug resistance-associated protein lethal(2)03659
s2f_0004879002	-0.66154	142	0.38212	-1.7312	0.083411	0.71826	2.T00010	hypothetical protein
s2f_0006328002	1.255	30.037	0.72504	1.7309	0.083472	0.71826	BM10132	protein dok-7-like
s2f_0002442009	0.8987	43.854	0.51923	1.7308	0.083479	0.71826	CDA5	mucin-5ac isoform x1
s2f_0004382001	0.43706	659.77	0.25254	1.7307	0.083514	0.71826	BCE2	lipoamide acyltransferase component of branched-chain alpha-keto acid dehydrogenase complex, mitochondrial
s2f_0006835002	-0.54683	77.198	0.31616	-1.7296	0.083706	0.71899	DSIM_GD14406	histone deacetylase complex subunit sap130
s2f_0000791002	-0.33105	992.21	0.19147	-1.729	0.0838	0.71899	PRKAG2	5'-amp-activated protein kinase subunit gamma-2-like
s2f_0049999001	0.93061	27.899	0.53841	1.7285	0.083907	0.71904	s2f_0049999001	hypothetical protein
s2f_0001324003	-0.6985	927.82	0.4043	-1.7277	0.084048	0.71939	PEPD	xaa-pro dipeptidase
s2f_0000001144	-1.915	30.863	1.1093	-1.7263	0.084285	0.72056	DSIM_GD20523	serine protease snake isoform x1
s2f_0003160006	2.0252	4.7491	1.1746	1.7242	0.084669	0.72278	RPOD_1	hypothetical protein
s2f_0003264001	-0.40715	688.64	0.23621	-1.7237	0.084765	0.72278	BM9870	sh2b adapter protein 1 isoform x1
s2f_0001855001	3.9763	4.5412	2.3085	1.7225	0.084986	0.72278	RPS6	40s ribosomal protein s6
s2f_0015221001	-1.147	18.571	0.66648	-1.721	0.085245	0.72278	SIFA	neuropeptide sifamide
s2f_0002937004	0.76515	70.449	0.4446	1.721	0.085257	0.72278	CAPU	protein cappuccino-like
s2f_0006785002	0.39181	348.93	0.22769	1.7208	0.085288	0.72278	BM12947	zinc finger ccch domain-containing protein 18-like
s2f_0005791003	-1.1265	14.788	0.65496	-1.72	0.085433	0.72278	IT, AVPL	neurophysin 1-like
s2f_0003282002	-0.74143	157.18	0.43121	-1.7194	0.085536	0.72278	ACP1	low molecular weight phosphotyrosine protein phosphatase-like
s2f_0000001140	-2.1843	5.5567	1.2708	-1.7188	0.085643	0.72278	OVCH1	hypothetical protein
s2f_0001013001	-0.45517	6638.7	0.26485	-1.7186	0.085686	0.72278	BM13857	s-adenosylmethionine synthase isoform x1
s2f_0000735004	0.61688	118.62	0.35899	1.7184	0.085731	0.72278	NOTUM2	palmitoleoyl-protein carboxylesterase notum
s2f_0000118020	-0.53643	115.75	0.31233	-1.7175	0.08589	0.72278	DSIM_GD12228	prolactin-releasing peptide receptor-like
s2f_0000328011	0.43236	330.63	0.25183	1.7169	0.086004	0.72278	DSIM_GD20045	endothelin-converting enzyme 1-like
s2f_0001099003	-0.57755	551.56	0.33641	-1.7168	0.086011	0.72278	CG18549	unc93-like protein mfsd11
s2f_0000002038	1.5563	11.822	0.90666	1.7165	0.086062	0.72278	EVE1	segmentation protein even-skipped
s2f_0000061003	0.4914	653.4	0.28643	1.7156	0.086239	0.72342	CG7878	probable atp-dependent rna helicase ddx43
s2f_0001110005	0.47095	326.94	0.27465	1.7147	0.086397	0.72371	LSM7	u6 snrna-associated sm-like protein lsm7
s2f_0001932003	0.3524	667.95	0.20558	1.7142	0.086497	0.72371	POLR2E	dna-directed rna polymerases i, ii, and iii subunit rpabc1
s2f_0001220004	0.38829	916.01	0.22658	1.7137	0.086578	0.72371	RVB1	ruvb-like protein 1
s2f_0004825001	-0.35745	514.15	0.20875	-1.7123	0.086833	0.72434	PUT2	delta-1-pyrroline-5-carboxylate dehydrogenase, mitochondrial
s2f_0013619001	1.0571	27.663	0.61754	1.7118	0.086937	0.72434	DSIM_GD13592	(genbank) hypothetical protein
s2f_0000383011	-0.31193	3717.3	0.18226	-1.7115	0.086995	0.72434	FLD1	alcohol dehydrogenase class-3
s2f_0002072003	0.49286	104.48	0.28804	1.7111	0.087064	0.72434	ADGRB1	adhesion g protein-coupled receptor b1
s2f_0000287008	-0.49926	119.93	0.29209	-1.7092	0.087408	0.72434	H15, TBX20, MID, MIDLINE	t-box transcription factor tbx20-like
s2f_0000511010	-0.67913	91.222	0.39734	-1.7092	0.087416	0.72434	GATA5	transcription factor gata-5
s2f_0002925004	0.43483	171.39	0.25453	1.7084	0.087568	0.72434	DSIM_GD15078	lethal(3)malignant brain tumor-like protein 3 isoform x1
s2f_0000695006	-0.51473	2150.6	0.3013	-1.7084	0.08757	0.72434	SEC24A	protein transport protein sec24a
s2f_0000850004	-0.48313	301.1	0.28291	-1.7077	0.087689	0.72434	LITAFD	lipopolysaccharide-induced tumor necrosis factor-alpha factor homolog
s2f_0000147020	0.86151	199.48	0.50454	1.7075	0.087725	0.72434	WNT1	protein wnt-1
s2f_0000177014	0.38759	838.85	0.22709	1.7068	0.087864	0.72434	SRSF1	serine/arginine-rich splicing factor 9
s2f_0000127032	0.3593	1173.5	0.21081	1.7044	0.088309	0.72434	SI:DKEY-37G12.1	atrial natriuretic peptide receptor 1-like
s2f_0001726001	-0.57028	805.42	0.33461	-1.7043	0.088324	0.72434	SUCLG2	succinate--coa ligase [gdp-forming] subunit beta, mitochondrial
s2f_0000896008	-0.32014	3109.7	0.18793	-1.7035	0.088476	0.72434	BMA-ZYX-1	lipoma-preferred partner homolog
s2f_0000001065	-1.3875	14.386	0.81454	-1.7034	0.088498	0.72434	CG11836	trypsin-1-like
s2f_0000147021	-4.6918	2.3078	2.7552	-1.7029	0.088587	0.72434	WNT8B	protein wnt-8b
s2f_0001031003	1.2643	57.546	0.74245	1.7029	0.088589	0.72434	EVA1B	protein eva-1 homolog b-like
s2f_0002031002	-0.67957	1735.9	0.39917	-1.7025	0.088671	0.72434	RPS10	40s ribosomal protein s10
s2f_0000787001	-0.78519	206.1	0.46136	-1.7019	0.088773	0.72434	ADK1	adenylate kinase isoenzyme 1-like
s2f_0008585003	-3.9509	2.883	2.3217	-1.7017	0.088812	0.72434	POL1A	dna polymerase nu-like
s2f_0005654001	0.65223	122.51	0.38336	1.7013	0.088878	0.72434	18.M06070	sprt-like domain-containing protein spartan
s2f_0000062022	0.30429	751.45	0.17889	1.701	0.088952	0.72434	DAT	sodium-dependent dopamine transporter
s2f_0000015022	0.33202	1141.5	0.19525	1.7005	0.089028	0.72434	KLHL17	kelch-like protein 17
s2f_0000324012	1.3717	16.763	0.80679	1.7002	0.089086	0.72434	FTSHI1	probable inactive atp-dependent zinc metalloprotease ftshi 3, chloroplastic
s2f_0007353002	1.1501	34.489	0.67748	1.6976	0.089575	0.72749	NVD	cholesterol 7-desaturase
s2f_0009194002	-0.82734	334.19	0.48796	-1.6955	0.089983	0.72775	FBXO8	f-box only protein 8
s2f_0006499001	0.4976	111.58	0.29356	1.695	0.090067	0.72775	TBCK	tbc domain-containing protein kinase-like protein
s2f_0000128020	-0.55792	402.18	0.32926	-1.6945	0.09018	0.72775	BMA-SLC-17.2.1	sialin-like
s2f_0000699005	-0.46658	1844	0.27545	-1.6939	0.090293	0.72775	CKI1	probable ethanolamine kinase
s2f_0004166004	-0.91428	38.834	0.53988	-1.6935	0.090363	0.72775	BMA-UPP-1	uridine phosphorylase 1 isoform x1
s2f_0000529013	-0.60278	592.25	0.35602	-1.6931	0.090434	0.72775	GBB	protein 60a
s2f_0000912004	-0.80703	1586.2	0.47667	-1.693	0.090449	0.72775	CYS3	cystathionine gamma-lyase
s2f_0004624001	0.55544	186.03	0.32821	1.6924	0.090576	0.72775	ZNHIT1	zinc finger hit domain-containing protein 1
s2f_0000600009	-0.50372	196.47	0.29765	-1.6923	0.090586	0.72775	DSIM_GD20415	cgmp-specific 3',5'-cyclic phosphodiesterase-like
s2f_0027592001	-0.8245	45.881	0.48726	-1.6921	0.090625	0.72775	s2f_0027592001	zinc finger protein 271-like
s2f_0159275001	0.51908	353.43	0.30694	1.6911	0.090811	0.72843	s2f_0159275001	stress protein ddr48-like
s2f_0000306001	-0.30272	2655.5	0.17907	-1.6906	0.090922	0.7285	BM3198	transmembrane 9 superfamily member 2
s2f_0000002023	0.76431	36.761	0.4524	1.6895	0.09113	0.72935	HOXC5	homeobox protein hox-c5
s2f_0000092020	-1.2929	10.363	0.76569	-1.6885	0.091306	0.72986	s2f_0000092020	sulfotransferase 1c2-like
s2f_0000553006	0.37744	1003	0.2236	1.688	0.091404	0.72986	BMA-SNX-3	sorting nexin-12
s2f_0009483001	4.5322	2.1362	2.6857	1.6875	0.091501	0.72986	GLK	hypothetical protein
s2f_0004639002	-0.72053	232.18	0.42757	-1.6852	0.091958	0.73269	GALT	galactose-1-phosphate uridylyltransferase
s2f_0000298002	2.8615	2.5919	1.6987	1.6845	0.092084	0.73279	CENPBD1	tigger transposable element-derived protein 1-like
s2f_0000043024	-0.55933	46439	0.33223	-1.6836	0.092266	0.73279	ACTB	actin, cytoplasmic 1
s2f_0001149001	-0.86158	180.49	0.51178	-1.6835	0.092278	0.73279	s2f_0001149001	n-acetylgalactosamine-6-sulfatase-like
s2f_0000153011	0.55112	379.4	0.328	1.6802	0.092916	0.73576	MCM2	dna replication licensing factor mcm2
s2f_0000657007	0.60648	69.484	0.36098	1.6801	0.092944	0.73576	E2F1	hypothetical protein
s2f_0000118021	-0.49333	134.95	0.29369	-1.6798	0.093001	0.73576	BM18017	probable g-protein coupled receptor 83
s2f_0007666001	-0.88815	61.207	0.52904	-1.6788	0.093195	0.73576	BMA-MRPL-51	39s ribosomal protein l51, mitochondrial
s2f_0000002109	0.71047	498.81	0.42336	1.6782	0.093315	0.73576	SCR	homeotic protein sex combs reduced
s2f_0000033026	-0.47642	466.87	0.28395	-1.6779	0.093374	0.73576	CDK14	cyclin-dependent kinase 14 isoform x1
s2f_0000647004	-0.85634	231.65	0.51048	-1.6775	0.093443	0.73576	ALF1	hypothetical protein
s2f_0031354001	1.1744	1762.3	0.70014	1.6773	0.093476	0.73576	s2f_0031354001	(genbank) secreted protein, putative
s2f_0000807007	-0.86561	55.801	0.5163	-1.6766	0.093627	0.73614	ARSJ	arylsulfatase b-like
s2f_0006561001	-0.61484	207.3	0.36721	-1.6744	0.094055	0.73842	17.M07360	protein archease-like
s2f_0000916006	0.51131	1008.1	0.30548	1.6738	0.094168	0.73842	BMA-UNC-40	neogenin isoform x1
s2f_0000142016	0.66531	72.224	0.39756	1.6735	0.094227	0.73842	AWH	lim/homeobox protein awh-like
s2f_0001893004	-0.85366	230.11	0.51081	-1.6712	0.094685	0.73887	BMA-NFI-1	nuclear factor 1 x-type-like isoform x1
s2f_0135519001	0.86057	28.169	0.51501	1.671	0.094723	0.73887	s2f_0135519001	uncharacterized protein loc107359210 isoform x1
s2f_0000109013	-0.36845	3465.1	0.22051	-1.6709	0.09474	0.73887	ALDH2	aldehyde dehydrogenase, mitochondrial
s2f_0000406015	-0.5999	155.09	0.35909	-1.6706	0.094797	0.73887	PXN	peroxidasin
s2f_0000231021	0.88749	118.07	0.53124	1.6706	0.094801	0.73887	BM699	hypothetical protein
s2f_0007121002	0.83037	47.6	0.4975	1.6691	0.095098	0.73951	BM5451	suppressor apc domain-containing protein 2
s2f_0001114018	-1.0618	271.27	0.63643	-1.6684	0.095243	0.73951	s2f_0001114018	hypothetical protein
s2f_0000064033	-0.69022	438.69	0.41386	-1.6678	0.095364	0.73951	BM5077	monocarboxylate transporter 12-like
s2f_0329087001	-2.0502	4.9772	1.2294	-1.6677	0.09538	0.73951	s2f_0329087001	(genbank) hypothetical protein
s2f_0000683006	-0.49552	2729.1	0.29715	-1.6676	0.0954	0.73951	CBR-DAO-3	c-1-tetrahydrofolate synthase, cytoplasmic isoform x1
s2f_0000256018	0.6761	165	0.40623	1.6643	0.096043	0.74345	DSIM_GD17251	low-density lipoprotein receptor-related protein 4-like
s2f_0000142001	0.49702	331.35	0.29876	1.6636	0.09619	0.74345	ISL1	insulin gene enhancer protein isl-1
s2f_0002266002	-0.59006	6185.3	0.35472	-1.6635	0.096221	0.74345	PRO	hypothetical protein
s2f_0001922003	0.81542	357.99	0.49078	1.6615	0.096615	0.74546	BMA-SHN-1	sh3 and multiple ankyrin repeat domains protein 1 isoform x1
s2f_0000651003	-0.39169	1314.7	0.2358	-1.6611	0.09669	0.74546	s2f_0000651003	sodium/potassium/calcium exchanger 3-like
s2f_0000406006	0.71417	2978.9	0.43031	1.6597	0.09698	0.74633	s2f_0000406006	peroxidase-like
s2f_0001271007	0.857	24.293	0.51642	1.6595	0.097012	0.74633	CG15483	beta-1,4-glucuronyltransferase 1-like
s2f_0000749005	-0.62062	379.87	0.37417	-1.6587	0.097181	0.74683	ZIZA	hypothetical protein
s2f_0000304012	-0.47061	694.37	0.28399	-1.6571	0.097491	0.74685	SLC9A7	sodium/hydrogen exchanger 7 isoform x1
s2f_0000487003	-0.93491	28.339	0.5642	-1.657	0.09751	0.74685	ZGC:113142	d-beta-hydroxybutyrate dehydrogenase, mitochondrial-like
s2f_0032762001	-0.79693	26.171	0.48098	-1.6569	0.097546	0.74685	s2f_0032762001	putative mitochondrial atp-dependent helicase irc3
s2f_0001277006	1.0749	51.973	0.6489	1.6565	0.097626	0.74685	BCMO-1	carotenoid isomerooxygenase-like
s2f_0002031004	-0.59888	4867.7	0.36174	-1.6556	0.097811	0.74685	RPS10B	40s ribosomal protein s10-like
s2f_0000147030	0.66394	36.306	0.40103	1.6556	0.097811	0.74685	WNT10	protein wnt-10a
s2f_0002021002	-0.67374	95.749	0.40746	-1.6535	0.098228	0.74907	ACTBETA	inhibin beta chain
s2f_0001024001	0.46526	684.53	0.28157	1.6524	0.098461	0.74907	BUB3	mitotic checkpoint protein bub3
s2f_0003038003	4.6881	2.3922	2.8373	1.6523	0.098474	0.74907	ARGB	acetylglutamate kinase, chloroplastic
s2f_0000156015	0.64068	88.189	0.3878	1.6521	0.09852	0.74907	DBP6	hypothetical protein
s2f_0000201011	-2.3598	3.0218	1.4292	-1.6512	0.098701	0.74965	ACD3	hypothetical protein
s2f_0000100022	-0.75095	1292.5	0.45499	-1.6505	0.098846	0.74995	UBA52	ubiquitin-60s ribosomal protein l40
s2f_0003458001	3.75	2.6495	2.2728	1.6499	0.098957	0.74999	NUO78	nadh dehydrogenase [ubiquinone] iron-sulfur protein 1, mitochondrial
s2f_0000014044	-1.7162	48.142	1.0423	-1.6465	0.099665	0.75168	MYH6	myosin-7-like
s2f_0001923005	-1.0773	23.435	0.65448	-1.6461	0.099748	0.75168	BMA-CALM-1	calcium and integrin-binding family member 3
s2f_0005860004	0.84722	255.44	0.51481	1.6457	0.099824	0.75168	BMA-CKY-1	neuronal pas domain-containing protein 4 isoform x1
s2f_0003679001	0.35129	518	0.21352	1.6453	0.099918	0.75168	BTAF1	tata-binding protein-associated factor 172
s2f_0001890004	0.37093	1005.6	0.22546	1.6452	0.099929	0.75168	TMEM41B	transmembrane protein 41b
s2f_0001051004	4.4615	2.037	2.7126	1.6447	0.10003	0.75168	KGD1	hypothetical protein
s2f_0002353001	-0.47198	7005.4	0.28697	-1.6447	0.10003	0.75168	RPS30	ubiquitin-like protein fubi
s2f_0001155001	0.38656	896.96	0.23506	1.6445	0.10006	0.75168	GMPPB	mannose-1-phosphate guanyltransferase beta
s2f_0000073026	0.72528	82.47	0.4411	1.6442	0.10013	0.75168	ADT-1	a disintegrin and metalloproteinase with thrombospondin motifs adt-1-like
s2f_0001492001	-0.31255	4584.7	0.19015	-1.6437	0.10024	0.75178	ACO2	hypothetical protein
s2f_0005688002	-0.3193	1526.3	0.19447	-1.6419	0.10062	0.75324	BMA-MACO-1	macoilin-like
s2f_0000109021	3.341	2.0144	2.0357	1.6412	0.10075	0.75324	ALDH10	hypothetical protein
s2f_0000298013	-2.1596	3.4603	1.3161	-1.641	0.10081	0.75324	TIGD6	tigger transposable element-derived protein 6-like
s2f_0006541001	-0.54795	99248	0.33398	-1.6407	0.10086	0.75324	COX1	cytochrome c oxidase subunit i
s2f_0001165005	-0.35287	1615.7	0.21541	-1.6381	0.1014	0.75645	BM9838	alanine aminotransferase 1
s2f_0000974007	0.68975	636.68	0.42129	1.6372	0.10159	0.75657	BMA-REGE-1	probable ribonuclease zc3h12c
s2f_0011817001	1.1367	12.185	0.69453	1.6367	0.1017	0.75657	s2f_0011817001	prion-like-(q/n-rich) domain-bearing protein 25
s2f_0006097001	0.62199	82.418	0.38007	1.6365	0.10173	0.75657	OGFOD3	2-oxoglutarate and iron-dependent oxygenase domain-containing protein 3
s2f_0003556004	-0.77415	291.76	0.47388	-1.6336	0.10233	0.76015	CG7966	methanethiol oxidase
s2f_0000682009	-0.70789	39.459	0.4335	-1.633	0.10248	0.76015	BM10635	aryl hydrocarbon receptor nuclear translocator-like protein 1
s2f_0001778001	-0.49655	649.51	0.30412	-1.6327	0.10253	0.76015	BMA-SPON-1	spondin-1
s2f_0005739001	-0.60345	93.533	0.36979	-1.6319	0.10271	0.7607	TRMT44	probable trna (uracil-o(2)-)-methyltransferase
s2f_0007005001	0.7547	415.76	0.46339	1.6286	0.10339	0.76383	BMA-NHR-91	hormone receptor 4 isoform x1
s2f_0004788004	0.60452	238.42	0.37121	1.6285	0.10342	0.76383	BOI	interference hedgehog-like isoform x1
s2f_0007528002	-0.52543	546.78	0.32272	-1.6281	0.1035	0.76383	DSIM_GD23452	menin
s2f_0005702002	-0.50823	377.44	0.3123	-1.6274	0.10366	0.76383	NTAN1	protein n-terminal asparagine amidohydrolase
s2f_0003372001	0.59871	61.232	0.36791	1.6273	0.10367	0.76383	MPS1	hypothetical protein
s2f_0001485014	-1.4053	9.7762	0.86471	-1.6252	0.10412	0.76638	DSIM_GD16170	innexin inx7
s2f_0004025003	0.36908	1325.3	0.22724	1.6242	0.10434	0.7667	BAZ-2	bromodomain adjacent to zinc finger domain protein 2b-like isoform x1
s2f_0001126004	4.4322	1.9936	2.7292	1.624	0.10438	0.7667	G6PD	glucose-6-phosphate 1-dehydrogenase, cytoplasmic isoform
s2f_0001092005	0.42933	294.07	0.26445	1.6235	0.10449	0.7667	TESMIN	protein lin-54 homolog isoform x1
s2f_0000701007	-0.48547	336.34	0.29938	-1.6216	0.10489	0.76858	s2f_0000701007	ileal sodium/bile acid cotransporter-like
s2f_0009049003	1.4536	74.603	0.89656	1.6213	0.10496	0.76858	s2f_0009049003	mucin-17-like
s2f_0000010050	-1.5937	9.4344	0.98367	-1.6202	0.10519	0.76948	ST4	facilitated trehalose transporter tret1-like
s2f_0004071004	0.31499	2238.5	0.19452	1.6193	0.10539	0.77016	BMA-LDB-1	lim domain-binding protein 2 isoform x1
s2f_0007325001	-0.70636	198.01	0.43636	-1.6187	0.1055	0.7702	BM2281	uncharacterized protein kiaa2013 homolog
s2f_0000485009	-0.54534	534.04	0.33701	-1.6182	0.10563	0.77032	ZK822.5	sodium-coupled monocarboxylate transporter 1-like
s2f_0031115001	1.5015	8.352	0.92867	1.6168	0.10592	0.77164	104.T00012	hypothetical protein
s2f_0016815001	2.081	281.03	1.2888	1.6147	0.10638	0.77425	s2f_0016815001	mucin-19-like
s2f_0001136002	-0.35897	777.82	0.22252	-1.6132	0.1067	0.775	KINY	lim domain kinase 1 isoform x1
s2f_0005288002	0.71581	163.45	0.44372	1.6132	0.1067	0.775	MEU1	s-methyl-5'-thioadenosine phosphorylase
s2f_0001807004	-0.92287	55.811	0.57312	-1.6102	0.10734	0.77858	SARDH	sarcosine dehydrogenase, mitochondrial
s2f_0004221001	-1.1456	56.372	0.71164	-1.6098	0.10744	0.77858	STX18	syntaxin-18
s2f_0002014003	0.48895	211.18	0.3038	1.6094	0.10752	0.77858	TM2D2	tm2 domain-containing protein cg11103
s2f_0003248002	-0.35675	711.51	0.222	-1.607	0.10805	0.7816	BCKDHA	2-oxoisovalerate dehydrogenase subunit alpha, mitochondrial
s2f_0005251002	-0.6375	519.46	0.39706	-1.6056	0.10837	0.78313	ND1	nadh dehydrogenase subunit 1
s2f_0000088015	0.30942	850.05	0.19289	1.6041	0.1087	0.78469	SP4	transcription factor sp4-like isoform x1
s2f_0001337002	-0.29157	719.7	0.18185	-1.6034	0.10885	0.78482	ERN2	serine/threonine-protein kinase/endoribonuclease ire1
s2f_0051867001	-0.90302	55.713	0.56333	-1.603	0.10893	0.78482	s2f_0051867001	uncharacterized protein loc107365537
s2f_0002027001	-0.881	11092	0.55055	-1.6002	0.10955	0.78684	IMPDH2	inosine-5'-monophosphate dehydrogenase 2 isoform x1
s2f_0000854003	0.79661	93.609	0.49786	1.6001	0.10958	0.78684	DSIM_GD21384	dedicator of cytokinesis protein 3 isoform x1
s2f_0000801005	-1.0404	83.645	0.65029	-1.5999	0.10961	0.78684	21.M02977	tetratricopeptide repeat protein 1
s2f_0000074001	-0.68112	67.437	0.42576	-1.5998	0.10965	0.78684	ABCB11	bile salt export pump
s2f_0000039031	-0.71301	425.18	0.44706	-1.5949	0.11074	0.79262	RAB30	ras-related protein rab-30
s2f_0001906002	0.39704	474.61	0.24896	1.5948	0.11077	0.79262	RHO-4	rhomboid-related protein 2-like
s2f_0001981002	0.56904	57.183	0.35704	1.5938	0.11099	0.79262	SDH1	hypothetical protein
s2f_0000648004	-0.73255	69.247	0.45963	-1.5938	0.11099	0.79262	PRS4	hypothetical protein
s2f_0029791001	0.679	64.727	0.42607	1.5937	0.11101	0.79262	s2f_0029791001	(genbank) hypothetical protein
s2f_0002562017	0.61239	22155	0.3844	1.5931	0.11114	0.7927	s2f_0002562017	cuticle protein 16.8-like
s2f_0048299001	-0.71354	41.617	0.44817	-1.5921	0.11135	0.79322	s2f_0048299001	(genbank) hypothetical protein
s2f_0003455001	0.6545	282.37	0.41117	1.5918	0.11143	0.79322	APC1	anaphase-promoting complex subunit 1
s2f_0007408001	-0.67998	102.3	0.42757	-1.5903	0.11176	0.79454	BM822	protein embryonic gonad-like
s2f_0002671002	-0.51397	1166.7	0.32327	-1.5899	0.11185	0.79454	SEL1L	protein sel-1 homolog 1
s2f_0003123002	-0.46598	1893	0.29323	-1.5891	0.11204	0.79454	BM8969	synaptic functional regulator fmr1 isoform x1
s2f_0000209002	-0.82073	48.231	0.51665	-1.5886	0.11216	0.79454	NEK6	serine/threonine-protein kinase nek6
s2f_0004463002	1.1122	30.39	0.70024	1.5883	0.11223	0.79454	SNAI3	zinc finger protein snai2-like
s2f_0000665005	-0.55811	575.72	0.35152	-1.5877	0.11236	0.79454	SOD1	superoxide dismutase [cu-zn]-like
s2f_0000188003	-0.34134	379.48	0.21501	-1.5875	0.11239	0.79454	TUBA1C	tubulin alpha-8 chain
s2f_0000221013	0.35726	643.83	0.22512	1.587	0.11251	0.79459	BMA-UNC-61	septin-2
s2f_0001216005	-0.77381	27.251	0.48781	-1.5863	0.11267	0.79494	ADOR	adenosine receptor a2b-like
s2f_0000096021	0.65263	129.31	0.4117	1.5852	0.11292	0.79588	H3F3C	histone h3-like
s2f_0003836002	-0.67695	5304.6	0.4272	-1.5846	0.11305	0.79604	ATIC	bifunctional purine biosynthesis protein purh
s2f_0005894001	0.40875	471.82	0.25827	1.5827	0.1135	0.79692	BM10386	vwfa and cache domain-containing protein 1-like
s2f_0000318017	0.71237	621.96	0.45026	1.5821	0.11362	0.79692	s2f_0000318017	cadherin-23
s2f_0010862001	-0.44525	235.3	0.28144	-1.582	0.11364	0.79692	502.T00004	trpl translocation defect protein 14 isoform x1
s2f_0004509004	0.79312	389.46	0.50177	1.5806	0.11396	0.79692	s2f_0004509004	(genbank) hypothetical protein
s2f_0002257005	-0.41665	913.07	0.26359	-1.5806	0.11396	0.79692	BMA-KETN-1	titin isoform x1
s2f_0000044020	1.5703	6.6254	0.99364	1.5803	0.11403	0.79692	DSIM_GD18721	tetraspanin-33-like
s2f_0000227001	-0.35084	1907.8	0.22204	-1.5801	0.11408	0.79692	UBE2D1	ubiquitin-conjugating enzyme e2-17 kda
s2f_0582858001	0.87393	18.458	0.5532	1.5798	0.11416	0.79692	s2f_0582858001	myb-like protein a
s2f_0002187003	-0.37607	25091	0.23807	-1.5797	0.11418	0.79692	RPLP0	60s acidic ribosomal protein p0
s2f_0003879003	-0.3605	1012.7	0.22828	-1.5792	0.11429	0.79693	BMA-PXD-1	plexin domain-containing protein 2
s2f_0000319010	-0.47784	450.42	0.3027	-1.5786	0.11443	0.79709	ACS-13	long-chain-fatty-acid--coa ligase 5 isoform x1
s2f_0001958001	-1.0324	26.67	0.65588	-1.5741	0.11546	0.8009	NUDT15	histone-lysine n-methyltransferase setmar-like
s2f_0004179001	0.45746	98.871	0.29063	1.574	0.11549	0.8009	MYSM1	histone h2a deubiquitinase mysm1-like
s2f_0001770002	0.36053	874.88	0.22906	1.574	0.1155	0.8009	TBL1XR1	f-box-like/wd repeat-containing protein tbl1xr1
s2f_0000049029	-2.0393	4.6663	1.2958	-1.5737	0.11555	0.8009	BM7167	organic cation transporter protein-like
s2f_0000380020	0.39233	417.01	0.24937	1.5733	0.11564	0.8009	BRD.2	longitudinals lacking protein-like
s2f_0005487002	0.35385	1531.8	0.22491	1.5733	0.11565	0.8009	HIW	e3 ubiquitin-protein ligase mycbp2-like
s2f_0000098001	-0.39941	643.71	0.25409	-1.5719	0.11597	0.80151	SYT4	synaptotagmin-4
s2f_0005180002	-0.4174	571.54	0.26563	-1.5713	0.1161	0.80151	TYW1	s-adenosyl-l-methionine-dependent trna 4-demethylwyosine synthase
s2f_0001385004	0.72311	2105.9	0.46031	1.5709	0.1162	0.80151	EGFR	epidermal growth factor receptor isoform x1
s2f_0001643005	0.53458	914.16	0.34045	1.5702	0.11636	0.80151	DSIM_GD16529	protein o-mannosyl-transferase 2
s2f_0001802002	-0.50987	406.73	0.32484	-1.5696	0.11651	0.80151	MDE1	probable methylthioribulose-1-phosphate dehydratase
s2f_0000216005	-0.6316	73.278	0.40241	-1.5695	0.11653	0.80151	DSIM_GD12198	toll-like receptor 13
s2f_0000429003	-0.26465	2191.1	0.16863	-1.5694	0.11655	0.80151	MTOR	serine/threonine-protein kinase mtor
s2f_0000183014	1.1639	127.91	0.74178	1.5691	0.11663	0.80151	CG34347	band 4.1-like protein 4 isoform x1
s2f_0000472005	-0.69334	1089.9	0.4421	-1.5683	0.11681	0.80199	AMON	neuroendocrine convertase 2
s2f_0056719001	1.5346	16.911	0.97913	1.5673	0.11703	0.80243	BM17298	beta-lactamase tem
s2f_0001710001	0.37196	712.25	0.23736	1.567	0.11711	0.80243	DSIM_GD23521	n6-adenosine-methyltransferase non-catalytic subunit
s2f_0000257010	-0.61075	1309.3	0.38986	-1.5666	0.11721	0.80243	SMTNL1	smoothelin-like protein 1
s2f_0000084034	-0.62853	70.519	0.40139	-1.5659	0.11738	0.80279	BHLHA15	class a basic helix-loop-helix protein 15
s2f_0002442008	0.35568	2394.8	0.22741	1.5641	0.1178	0.80407	CDA6, TCCDA6	(genbank) hypothetical protein
s2f_0006749002	0.94458	165.83	0.60425	1.5632	0.118	0.80407	BGB	protein big brother-like
s2f_0008429001	0.48064	258.73	0.30763	1.5624	0.1182	0.80407	347.T00007	hypothetical protein
s2f_0002480002	0.58018	61.185	0.37136	1.5623	0.11821	0.80407	PHLDB1	pleckstrin homology-like domain family b member 1 isoform x1
s2f_0057540001	0.59408	79.669	0.38029	1.5622	0.11824	0.80407	s2f_0057540001	(genbank) hypothetical protein
s2f_0002428003	0.42151	514.21	0.2699	1.5617	0.11835	0.80407	AGABI1DRAFT_78208	sorting nexin lst-4
s2f_0000369002	0.30556	782.46	0.1957	1.5614	0.11843	0.80407	PPP4C	serine/threonine-protein phosphatase 4 catalytic subunit
s2f_0001644002	-0.74922	4583.3	0.48001	-1.5608	0.11856	0.80407	RPL30	60s ribosomal protein l30
s2f_0003377002	0.36301	475.31	0.23258	1.5608	0.11858	0.80407	KRR1	krr1 small subunit processome component homolog
s2f_0001645001	-0.57043	1252.6	0.36576	-1.5596	0.11886	0.80465	FOXO	forkhead box protein o-like
s2f_0006598001	-0.67379	70.621	0.43207	-1.5594	0.11889	0.80465	IFT52	intraflagellar transport protein 52 homolog
s2f_0000168003	-1.2571	142.72	0.80743	-1.557	0.11948	0.80789	ENPEP	glutamyl aminopeptidase
s2f_0002562009	4.3247	1.8509	2.7795	1.5559	0.11972	0.80875	s2f_0002562009	cuticle protein 16.8-like
s2f_0002185001	-0.37587	5186.4	0.24225	-1.5516	0.12076	0.81457	PGD	6-phosphogluconate dehydrogenase, decarboxylating
s2f_0003859003	-0.44537	412.52	0.28708	-1.5514	0.12081	0.81457	PCBD	pterin-4-alpha-carbinolamine dehydratase
s2f_0000921004	0.36178	784.2	0.23327	1.5509	0.12093	0.81457	BM2093	feline leukemia virus subgroup c receptor-related protein 2-like
s2f_0013724001	-0.93622	113.11	0.60396	-1.5501	0.12111	0.81504	DSIM_GD24146	hypothetical protein
s2f_0001043001	-0.37062	1164.2	0.23926	-1.549	0.12137	0.81603	OAT	ornithine aminotransferase, mitochondrial
s2f_0003410002	0.37372	804.05	0.24164	1.5466	0.12197	0.81797	BMA-NIPI-3	tribbles homolog 2
s2f_0007337002	-0.72805	230.55	0.47084	-1.5463	0.12204	0.81797	AGABI1DRAFT_47176	brain protein i3
s2f_0000401002	-0.77919	2301.1	0.50393	-1.5462	0.12205	0.81797	GPX3	glutathione peroxidase-like
s2f_0001907004	0.27932	798.35	0.18068	1.5459	0.12212	0.81797	BMA-SQV-4	udp-glucose 6-dehydrogenase
s2f_0000707008	-1.1177	266.52	0.72442	-1.5429	0.12286	0.82148	AGABI1DRAFT_112007	hypothetical protein
s2f_0000193007	-0.88758	163.59	0.5753	-1.5428	0.12288	0.82148	UCP1	mitochondrial brown fat uncoupling protein 1
s2f_0001372003	-0.55992	1496.9	0.36303	-1.5424	0.12299	0.82148	CTA1	catalase-like
s2f_0000055023	2.3735	2.7613	1.5397	1.5415	0.12321	0.82156	HTA1	histone h2a
s2f_0000147027	0.64826	67.047	0.42058	1.5414	0.12323	0.82156	WNT6	protein wnt-6
s2f_0000991004	0.27056	1374.7	0.17564	1.5404	0.12346	0.82171	BMA-MADD-3	dual specificity protein kinase clk2 isoform x1
s2f_0004959002	0.31099	533.35	0.20192	1.5402	0.12352	0.82171	DROSHA	ribonuclease 3
s2f_0004032002	0.36919	210.64	0.23976	1.5399	0.1236	0.82171	MNAT1	cdk-activating kinase assembly factor mat1
s2f_0000014045	0.65343	1048.7	0.42462	1.5389	0.12384	0.82241	D	unconventional myosin-ixb
s2f_0006941004	-1.2041	49.281	0.78262	-1.5385	0.12393	0.82241	PPDK2	hypothetical protein
s2f_0001392001	-0.54964	835.06	0.35746	-1.5376	0.12414	0.82304	POLR2I	dna-directed rna polymerase ii subunit rpb9
s2f_0004238002	0.28728	994.63	0.18693	1.5368	0.12434	0.82362	ETFDH	electron transfer flavoprotein-ubiquinone oxidoreductase, mitochondrial
s2f_0005085001	0.49881	128.02	0.32474	1.536	0.12453	0.82408	BM4728	mitoguardin
s2f_0024331001	0.41831	271.69	0.27248	1.5352	0.12474	0.8247	s2f_0024331001	abdominal ganglion neuropeptide l11-like isoform x1
s2f_0002374006	0.54939	931.1	0.35826	1.5335	0.12515	0.82587	BMA-CNT-2	centaurin-gamma-1a isoform x1
s2f_0001455008	-0.65747	1524.5	0.42875	-1.5335	0.12516	0.82587	RYR	ryanodine receptor isoform x1
s2f_0015974001	0.78882	32.529	0.51454	1.5331	0.12526	0.82587	s2f_0015974001	(genbank) hypothetical protein
s2f_0001852002	-0.66263	378.25	0.43238	-1.5325	0.12539	0.82598	DNAJC15	dnaj homolog subfamily c member 15
s2f_0013835001	0.37468	339.84	0.24472	1.5311	0.12576	0.82718	ABCX-1	atp-binding cassette sub-family g member 8
s2f_0000138002	3.6185	2.4303	2.3637	1.5308	0.12581	0.82718	18.M06501	hypothetical protein
s2f_0000029032	0.32036	279.66	0.20933	1.5304	0.12592	0.82718	ASH1L	histone-lysine n-methyltransferase ash1l isoform x1
s2f_0004090002	-1.435	6.0202	0.93856	-1.5289	0.12629	0.82816	NOC3	nucleolar complex protein 3 homolog
s2f_0000069036	0.78561	150.15	0.51401	1.5284	0.12642	0.82816	GABRQ	gamma-aminobutyric acid receptor subunit beta-like
s2f_0003359001	0.32357	725.9	0.21171	1.5284	0.12642	0.82816	PLRG1	pleiotropic regulator 1
s2f_0002250002	-0.45996	1307.3	0.30137	-1.5262	0.12695	0.8309	TIF11	hypothetical protein
s2f_0010019001	-0.29374	2919.4	0.19253	-1.5257	0.12708	0.83099	ACER-1	4-hydroxybutyrate coenzyme a transferase-like
s2f_0000143002	0.60699	74.566	0.39843	1.5234	0.12765	0.83392	INPP5J	inositol polyphosphate 5-phosphatase k isoform x1
s2f_0001521004	0.43758	938.69	0.28752	1.5219	0.12803	0.83565	SPPL3	signal peptide peptidase-like 3
s2f_0005797001	-0.67611	358.51	0.44451	-1.521	0.12825	0.83633	BNA5	hypothetical protein
s2f_0001937004	-0.46627	4958.5	0.30709	-1.5183	0.12893	0.83723	RPL6	60s ribosomal protein l6
s2f_0002846002	-0.28171	810.03	0.18559	-1.5179	0.12904	0.83723	ATP6V1D	v-type proton atpase subunit d
s2f_0000340009	-0.59264	72.312	0.39048	-1.5177	0.12908	0.83723	BCS1	mitochondrial chaperone bcs1
s2f_0001341001	0.33732	767.32	0.22237	1.5169	0.12929	0.83723	STAG3	cohesin subunit sa-3
s2f_0000583008	-1.0597	36.953	0.69871	-1.5167	0.12935	0.83723	TGM4	protein-glutamine gamma-glutamyltransferase 4
s2f_0001486005	1.1365	31.817	0.75002	1.5153	0.12968	0.83723	ASCL1B	achaete-scute homolog 1b-like
s2f_0000169014	0.36017	311.45	0.23773	1.5151	0.12976	0.83723	TUBB4B	tubulin beta-4b chain
s2f_0000648007	-0.59991	533.07	0.396	-1.5149	0.12979	0.83723	PRPS1	ribose-phosphate pyrophosphokinase 1
s2f_0003864002	-1.0604	1131	0.69999	-1.5149	0.12979	0.83723	SER1	probable phosphoserine aminotransferase
s2f_0002840002	-0.52474	745.38	0.34648	-1.5145	0.12991	0.83723	TMEM50A	transmembrane protein 50a
s2f_0006446002	-0.69728	935.28	0.46064	-1.5137	0.13009	0.83723	BMA-ERP-44.1	endoplasmic reticulum resident protein 44
s2f_0000884007	0.51292	343.86	0.33888	1.5136	0.13014	0.83723	BM2309	ankyrin repeat domain-containing protein 13d isoform x1
s2f_0000507008	0.71762	27.494	0.47435	1.5128	0.13032	0.83723	ADK2	hypothetical protein
s2f_0001991002	-0.27766	676.77	0.18355	-1.5127	0.13035	0.83723	LTA4	hypothetical protein
s2f_0005371001	0.30758	396.01	0.20336	1.5125	0.13042	0.83723	23.M05800	gmp reductase 1-like
s2f_0004961002	-0.68656	378.29	0.45402	-1.5122	0.13049	0.83723	TMEM256	transmembrane protein 256
s2f_0000058007	-1.0621	28.856	0.70257	-1.5118	0.13059	0.83723	CYP9, CYP9D1	cytochrome p450 9e2-like
s2f_0000360005	0.91587	46.844	0.60583	1.5117	0.1306	0.83723	PAX1/9	paired box protein pax-1-like
s2f_0002494002	0.39123	326.47	0.25881	1.5116	0.13062	0.83723	APE-1	apoptosis-stimulating of p53 protein 2-like
s2f_0000935004	-0.80325	29.365	0.53152	-1.5112	0.13073	0.83723	STAT5B	signal transducer and activator of transcription 5b
s2f_0005224003	-0.54669	587.65	0.36222	-1.5093	0.13123	0.83812	BMA-MFB-1	f-box only protein 32
s2f_0005043002	-0.41543	1296.4	0.27538	-1.5085	0.13141	0.83812	COX6	cytochrome c oxidase subunit 5a, mitochondrial-like
s2f_0004076001	-0.33555	883.03	0.22256	-1.5077	0.13164	0.83812	BM2858	calcyphosin-like protein
s2f_0002363003	4.2661	1.782	2.8297	1.5076	0.13165	0.83812	TRE-1	trehalase-like
s2f_0000028044	0.9739	16.292	0.64615	1.5072	0.13175	0.83812	ALX1	alx homeobox protein 1
s2f_0002777001	-0.64888	1230.5	0.43052	-1.5072	0.13176	0.83812	MAOA	amine oxidase [flavin-containing] b-like
s2f_0003235004	0.51904	372.12	0.34446	1.5068	0.13185	0.83812	DAC	dachshund homolog 2 isoform x1
s2f_0005634002	-0.46318	296.29	0.30752	-1.5062	0.13203	0.83812	CHID1	chitinase domain-containing protein 1
s2f_0055571001	3.1108	3.7383	2.0657	1.5059	0.13209	0.83812	s2f_0055571001	glutamate-gated chloride channel
s2f_0011194001	-0.71393	31.05	0.47415	-1.5057	0.13214	0.83812	SPT10	hypothetical protein
s2f_0002281005	0.97029	177.79	0.64444	1.5056	0.13216	0.83812	SS	aryl hydrocarbon receptor protein 1
s2f_0000124006	-0.32895	1358.6	0.21881	-1.5034	0.13274	0.84017	ATP8B1	phospholipid-transporting atpase ic
s2f_0004478006	1.0362	6196.8	0.6893	1.5032	0.13278	0.84017	BMA-CUTL-24	(genbank) hypothetical protein
s2f_0012627001	-0.79464	378.84	0.5287	-1.503	0.13284	0.84017	SI:CH211-256M1.8	hypothetical protein
s2f_0003299004	-0.31125	1234.8	0.2072	-1.5022	0.13305	0.84069	CDC37	hsp90 co-chaperone cdc37
s2f_0000069017	0.57474	82.578	0.38271	1.5018	0.13316	0.84069	GRD	gamma-aminobutyric acid receptor alpha-like
s2f_0001768006	-0.36698	965.75	0.24461	-1.5003	0.13355	0.84083	RTN3	reticulon-1 isoform x1
s2f_0003081001	0.66704	3049	0.44494	1.4992	0.13383	0.84083	E75	ecdysone-inducible protein e75 isoform x1
s2f_0003251002	-0.41537	1066.8	0.27707	-1.4991	0.13384	0.84083	RTF1	rna polymerase-associated protein rtf1 homolog
s2f_0000134012	2.1715	3.4966	1.4487	1.499	0.13388	0.84083	DSIM_GD13596	twik family of potassium channels protein 7-like
s2f_0023041001	3.5509	2.3209	2.3695	1.4986	0.13398	0.84083	s2f_0023041001	(genbank) hypothetical protein
s2f_0002391001	-0.71556	334.03	0.4776	-1.4982	0.13407	0.84083	BMA-SIR-2.4.1	nad-dependent protein deacetylase sirtuin-7
s2f_0004039001	0.64157	81.322	0.42822	1.4982	0.13407	0.84083	ARH1	nadph:adrenodoxin oxidoreductase, mitochondrial
s2f_0000201012	-0.50817	525.51	0.33927	-1.4978	0.13417	0.84083	GCDH	glutaryl-coa dehydrogenase, mitochondrial
s2f_0004165002	0.6611	34.995	0.44144	1.4976	0.13424	0.84083	NABP1	soss complex subunit b2
s2f_0002051001	0.40106	315.53	0.26788	1.4972	0.13435	0.84083	PTPMT1	phosphatidylglycerophosphatase and protein-tyrosine phosphatase 1
s2f_0331560001	-0.62742	193.01	0.41942	-1.4959	0.13468	0.84211	s2f_0331560001	proline-rich protein 4-like
s2f_0000134006	-1.2868	10.392	0.86097	-1.4946	0.13503	0.84254	KCNK6	potassium channel subfamily k member 6
s2f_0003522004	0.38679	169.49	0.25889	1.494	0.13518	0.84254	AGABI1DRAFT_119837	hypothetical protein
s2f_0331699001	-0.9692	24.744	0.64901	-1.4934	0.13534	0.84254	s2f_0331699001	probable protein kinase ddb_g0277539
s2f_0000406009	0.66145	5441.8	0.44296	1.4933	0.13537	0.84254	POXA	chorion peroxidase-like
s2f_0004735004	-0.33247	672.18	0.2227	-1.4929	0.13546	0.84254	AGABI1DRAFT_113101	ww domain-binding protein 2 isoform x1
s2f_0002870001	0.42447	639.65	0.28435	1.4928	0.1355	0.84254	CRNKL1	crooked neck-like protein 1
s2f_0015385001	-0.4532	355.23	0.30366	-1.4925	0.13557	0.84254	CG16926	(genbank) uncharacterized protein
s2f_0002863004	-0.60575	299.22	0.40663	-1.4897	0.1363	0.84586	MRI1	methylthioribose-1-phosphate isomerase
s2f_0000715009	0.55658	2061.7	0.37365	1.4896	0.13634	0.84586	DSIM_GD14363	neurexin-4 isoform x1
s2f_0002227004	0.52328	4755.5	0.35168	1.4879	0.13677	0.84746	GFPT2	glutamine--fructose-6-phosphate aminotransferase [isomerizing] 2
s2f_0000431009	-0.63373	926.8	0.42604	-1.4875	0.13688	0.84746	MAP1LC3A	microtubule-associated proteins 1a/1b light chain 3b
s2f_0005237001	0.70878	34.976	0.4766	1.4872	0.13697	0.84746	KIAA0930	uncharacterized protein kiaa0930 homolog
s2f_0001494001	-0.79119	32.531	0.53229	-1.4864	0.13717	0.84746	LAS21	gpi ethanolamine phosphate transferase 2
s2f_0000849003	-0.58147	399.05	0.39129	-1.486	0.13727	0.84746	MPC3	hypothetical protein
s2f_0002379004	-0.51868	151.78	0.34907	-1.4859	0.13731	0.84746	BMA-GPCP-2.1	glycerophosphocholine phosphodiesterase gpcpd1
s2f_0000969010	-0.31709	1889.4	0.21364	-1.4842	0.13775	0.84944	BM2725	sodium/potassium-transporting atpase subunit beta-1-like
s2f_0000011050	0.34512	1017.6	0.23271	1.4831	0.13806	0.85018	BM6708	phosphorylase b kinase gamma catalytic chain, skeletal muscle/heart isoform isoform x1
s2f_0001296001	0.53082	527.59	0.35803	1.4826	0.13818	0.85018	DRG2	developmentally-regulated gtp-binding protein 2
s2f_0000398003	3.4612	2.2084	2.3356	1.4819	0.13836	0.85018	LPG3	endoplasmin homolog
s2f_0000600010	-0.53173	893.07	0.35887	-1.4817	0.13843	0.85018	BMA-PDE-5	camp and camp-inhibited cgmp 3',5'-cyclic phosphodiesterase 10a-like
s2f_0000200034	-1.3772	10.987	0.93017	-1.4806	0.13871	0.85018	ERCC6	piggybac transposable element-derived protein 3-like
s2f_0043054001	-2.4261	92.584	1.6387	-1.4805	0.13874	0.85018	s2f_0043054001	(genbank) hypothetical protein
s2f_0000100017	-0.68668	3427.8	0.46384	-1.4804	0.13876	0.85018	UBA52	ubiquitin-60s ribosomal protein l40
s2f_0000668002	-0.44032	1236.1	0.29747	-1.4802	0.13882	0.85018	ATP13A3	probable cation-transporting atpase 13a3
s2f_0015228001	-2.1156	3.4592	1.4307	-1.4787	0.13921	0.85113	CG14982	(genbank) hypothetical protein
s2f_0184822001	-1.382	9.916	0.93488	-1.4783	0.13933	0.85113	s2f_0184822001	putative uncharacterized protein ddb_g0277255
s2f_0003573001	0.62781	78.302	0.42469	1.4783	0.13933	0.85113	EIF2A	eukaryotic translation initiation factor 2a
s2f_0013289001	0.45109	368.71	0.30542	1.4769	0.1397	0.85218	DSIM_GD19918	putative epidermal cell surface receptor isoform x1
s2f_0005370003	-0.47314	156.9	0.32039	-1.4767	0.13974	0.85218	AACS	acetoacetyl-coa synthetase-like
s2f_0000080005	0.27038	721.97	0.18318	1.4761	0.13993	0.85253	RCBTB1	rcc1 and btb domain-containing protein 1-like
s2f_0004934002	0.3248	298.6	0.22012	1.4756	0.14006	0.85253	BAF	barrier-to-autointegration factor
s2f_0004225004	0.34735	539.63	0.23546	1.4752	0.14016	0.85253	CG2765	mid1-interacting protein 1a
s2f_0003132003	-0.49264	841.56	0.33416	-1.4742	0.14041	0.85313	ASK1	mitogen-activated protein kinase kinase kinase 15 isoform x1
s2f_0002260002	-0.50157	1421.3	0.34029	-1.4739	0.1405	0.85313	DSIM_GD15069	cytochrome c oxidase subunit ndufa4
s2f_0000101006	-0.45898	190.04	0.31149	-1.4735	0.14062	0.85313	ZGC:110366	glyoxal reductase-like
s2f_0000043025	-3.0349	1.6138	2.061	-1.4725	0.14088	0.85402	ACTG1	actin, cytoplasmic 1-like
s2f_0000515005	-0.64173	327.01	0.43645	-1.4703	0.14147	0.85511	TMBIM1	protein lifeguard 3
s2f_0005064002	-0.68566	57.707	0.46663	-1.4694	0.14173	0.85511	AGABI1DRAFT_79964	alpha-ketoglutarate-dependent dioxygenase alkb homolog 6
s2f_0004611001	-0.86116	79.744	0.58626	-1.4689	0.14185	0.85511	BM2771	uhrf1-binding protein 1-like
s2f_0003198001	0.36906	4246.3	0.25128	1.4687	0.14192	0.85511	ISYNA1	inositol-3-phosphate synthase 1
s2f_0063307001	-0.97452	108.98	0.66354	-1.4687	0.14192	0.85511	s2f_0063307001	(genbank) hypothetical protein
s2f_0004353002	-0.59209	185.22	0.40332	-1.4681	0.14209	0.85511	MRPL20	39s ribosomal protein l20, mitochondrial
s2f_0000068026	0.62161	236.09	0.42349	1.4678	0.14215	0.85511	CSTF2	cleavage stimulation factor subunit 2 isoform x1
s2f_0003394005	0.53514	643.52	0.36461	1.4677	0.14218	0.85511	ZSCAN29	zinc finger and scan domain-containing protein 29-like
s2f_0003490002	0.63668	45.81	0.43402	1.4669	0.14239	0.85511	DCP2	hypothetical protein
s2f_0001843004	-1.0689	24.729	0.72902	-1.4662	0.1426	0.85511	CG6903	heparan-alpha-glucosaminide n-acetyltransferase-like
s2f_0000698010	4.2064	1.7147	2.869	1.4662	0.14261	0.85511	AN03G01520	hypothetical protein
s2f_0003696001	0.41402	194.63	0.2824	1.4661	0.14263	0.85511	TAF11	transcription initiation factor tfiid subunit 11
s2f_0000058029	-0.98956	76.775	0.67504	-1.4659	0.14267	0.85511	CYP6CK10	probable cytochrome p450 6a14
s2f_0000733005	0.45904	309.2	0.31324	1.4655	0.14279	0.85511	RFC5	replication factor c subunit 5
s2f_0000199025	0.37989	2808.9	0.25939	1.4646	0.14304	0.85511	C54G4.4	locomotion-related protein hikaru genki
s2f_0000178023	-1.2104	33.574	0.8266	-1.4643	0.14311	0.85511	CG7367	pancreatic lipase-related protein 2-like
s2f_0331665001	1.1185	42.617	0.76424	1.4636	0.1433	0.85511	s2f_0331665001	uncharacterized protein loc113794387
s2f_0001224001	0.37622	174.48	0.25713	1.4631	0.14343	0.85511	CAP10_ANOGA	o-glucosyltransferase rumi homolog
s2f_0001065002	-0.45022	469.55	0.3078	-1.4627	0.14354	0.85511	USP46	ubiquitin carboxyl-terminal hydrolase 46
s2f_0002654001	-0.99305	37.067	0.67907	-1.4624	0.14364	0.85511	BM13049	fibrillin-1-like
s2f_0001464004	2.6543	3.7663	1.8155	1.4621	0.14372	0.85511	CTS2	cysteine--trna ligase, chloroplastic/mitochondrial isoform x1
s2f_0000693007	1.873	4.0998	1.2812	1.4619	0.14376	0.85511	HSP78	hypothetical protein
s2f_0000107029	0.54335	1316.1	0.37172	1.4617	0.14382	0.85511	DSIM_GD11191	semaphorin-2a isoform x1
s2f_0013476001	-0.7039	244.68	0.48185	-1.4608	0.14406	0.85587	CG13868	(genbank) uncharacterized protein
s2f_0002731001	0.85388	308.99	0.58527	1.4589	0.14458	0.85681	CI	transcriptional activator cubitus interruptus
s2f_0001304003	-0.50079	5614.3	0.3434	-1.4583	0.14475	0.85681	RPL36A	60s ribosomal protein l44
s2f_0004987002	0.5218	271.48	0.35791	1.4579	0.14486	0.85681	s2f_0004987002	serine/threonine-protein phosphatase 4 regulatory subunit 1-like
s2f_0007179001	-0.4097	498.98	0.28109	-1.4575	0.14497	0.85681	NDUFB3	nadh dehydrogenase [ubiquinone] 1 beta subcomplex subunit 3
s2f_0043051001	-0.42425	181.24	0.29109	-1.4575	0.14498	0.85681	s2f_0043051001	(genbank) hypothetical protein
s2f_0003912001	0.37981	145.9	0.26062	1.4574	0.14501	0.85681	NOB1	rna-binding protein nob1
s2f_0009148004	2.7457	3.3862	1.8847	1.4568	0.14516	0.85681	AN16G07150	hypothetical protein
s2f_0000268007	0.41377	626.16	0.28404	1.4567	0.1452	0.85681	NOX5	nadph oxidase 5
s2f_0000031022	-0.95934	20.373	0.65891	-1.456	0.14541	0.85681	ADIFOXL2	forkhead box protein l2-like
s2f_0003204001	-0.43641	571.31	0.29975	-1.4559	0.14542	0.85681	18.M06241	cdgsh iron-sulfur domain-containing protein 2 homolog
s2f_0003697003	-1.0317	88.862	0.70922	-1.4547	0.14576	0.85771	DNASE2	plancitoxin-1
s2f_0006574002	0.41727	226.26	0.28689	1.4545	0.14581	0.85771	MSL-2	e3 ubiquitin-protein ligase msl2 isoform x1
s2f_0000746005	0.99119	254.59	0.68182	1.4538	0.14602	0.85817	CSD	protein lin-28 homolog
s2f_0000899004	0.53744	1420.6	0.3698	1.4533	0.14613	0.85817	DSIM_GD25224	protein o-mannosyl-transferase tmtc3-like
s2f_0004459002	-0.61334	204.08	0.42241	-1.452	0.1465	0.85963	TRAPPC13	trafficking protein particle complex subunit 13 isoform x1
s2f_0002129004	-0.56962	7400.2	0.39242	-1.4515	0.14663	0.85968	RPL35	60s ribosomal protein l35
s2f_0000002040	0.55727	71.64	0.38438	1.4498	0.14712	0.86184	B-H1	homeobox protein b-h1-like
s2f_0000151007	0.47155	563.46	0.32535	1.4493	0.14724	0.86186	CCNB3	g2/mitotic-specific cyclin-b3
s2f_0000445010	-0.35651	602.79	0.24612	-1.4485	0.14747	0.86197	ZADH2	prostaglandin reductase 3
s2f_0003433003	-0.48522	69.961	0.335	-1.4484	0.1475	0.86197	GFI1B	zinc finger protein gfi-1b
s2f_0000894007	0.28442	4630.1	0.19685	1.4448	0.1485	0.86679	GRO	protein groucho-like isoform x1
s2f_0002742005	0.86922	114.68	0.6017	1.4446	0.14857	0.86679	DSIM_GD13386	neurabin-1 isoform x1
s2f_0000231008	-0.44633	153	0.30911	-1.4439	0.14876	0.86721	CWO	transcription factor cwo isoform x1
s2f_0005082003	0.53679	1534.4	0.37195	1.4432	0.14897	0.86772	BMA-MNR-1	protein fam151b isoform x1
s2f_0001041008	-3.6671	1.1303	2.5452	-1.4408	0.14964	0.87031	ABPC	hypothetical protein
s2f_0000193003	0.30788	644.41	0.21376	1.4404	0.14977	0.87031	SLC25A27	mitochondrial uncoupling protein 4
s2f_0000908002	-0.40468	246.33	0.28097	-1.4403	0.14978	0.87031	LPCAT3	lysophospholipid acyltransferase 5
s2f_0003966002	0.77223	54.331	0.53633	1.4398	0.14991	0.87037	CDC45	cell division control protein 45 homolog
s2f_0005782001	4.215	1.7252	2.9304	1.4384	0.15033	0.87177	CG15120	parkin coregulated gene protein homolog
s2f_0001911001	-0.86615	538.63	0.60228	-1.4381	0.1504	0.87177	AGABI1DRAFT_41704	hypothetical protein
s2f_0000103019	0.40454	171.11	0.28157	1.4368	0.15079	0.8732	HRP1	hypothetical protein
s2f_0002120001	0.2979	1468.2	0.2077	1.4343	0.15149	0.8732	RBM23	probable rna-binding protein 23 isoform x1
s2f_0001458002	-0.34354	926.38	0.23958	-1.4339	0.15159	0.8732	BMA-EFR-3	protein efr3 homolog cmp44e isoform x1
s2f_0000169006	0.26737	14856	0.18658	1.433	0.15186	0.8732	TUBB3	tubulin beta-1 chain
s2f_0001239003	-0.77845	63.19	0.54326	-1.4329	0.15188	0.8732	PGLYRP5	peptidoglycan-recognition protein sc2-like
s2f_0008363001	0.29107	678.08	0.20323	1.4322	0.15208	0.8732	WBL	endoplasmic reticulum resident protein 29
s2f_0005667002	-0.70681	293.29	0.49377	-1.4315	0.1523	0.8732	SELENOF	selenoprotein f
s2f_0003572001	0.44193	483.82	0.30898	1.4303	0.15263	0.8732	CSTF3	cleavage stimulation factor subunit 3
s2f_0005211002	-0.77306	444.26	0.5406	-1.43	0.15271	0.8732	EI24	etoposide-induced protein 2.4 homolog
s2f_0000318010	0.92524	62.209	0.6472	1.4296	0.15283	0.8732	DSIM_GD22718	cadherin-related tumor suppressor
s2f_0002020002	0.30123	2346.8	0.21075	1.4293	0.15291	0.8732	BMA-TOP-1	dna topoisomerase i, mitochondrial isoform x1
s2f_0000941004	-0.75879	403.94	0.53095	-1.4291	0.15297	0.8732	GLRX5	glutaredoxin-related protein 5, mitochondrial
s2f_0000670004	-0.83057	46.015	0.58118	-1.4291	0.15297	0.8732	HAO1	hydroxyacid oxidase 1
s2f_0002626004	-0.78473	727.18	0.54933	-1.4285	0.15314	0.8732	ADI1	1,2-dihydroxy-3-keto-5-methylthiopentene dioxygenase
s2f_0003543005	-0.56231	52.52	0.39366	-1.4284	0.15317	0.8732	s2f_0003543005	camp-dependent protein kinase inhibitor beta-like
s2f_0008399001	0.44149	182.6	0.30922	1.4277	0.15337	0.8732	BM1114	hypothetical protein
s2f_0003975002	0.50471	172.73	0.3535	1.4277	0.15337	0.8732	EARS2	probable glutamate--trna ligase, mitochondrial
s2f_0002562005	1.5792	6.7112	1.1072	1.4263	0.15378	0.8732	s2f_0002562005	cuticle protein 10.9-like
s2f_0000183006	-0.35474	1171.5	0.24875	-1.4261	0.15384	0.8732	BMA-PTP-1	tyrosine-protein phosphatase non-receptor type 4 isoform x1
s2f_0000280010	0.52326	173.17	0.36715	1.4252	0.1541	0.8732	CG33110	elongation of very long chain fatty acids protein aael008004-like
s2f_0006301002	2.2249	3.9611	1.5622	1.4242	0.15438	0.8732	IFT140	intraflagellar transport protein 140 homolog
s2f_0004614001	0.55755	90.5	0.39159	1.4238	0.1545	0.8732	ES2	splicing factor ess-2 homolog
s2f_0000110002	0.58018	142.92	0.40757	1.4235	0.15459	0.8732	BMA-CAH-1	carbonic anhydrase-related protein 10-like
s2f_0006412002	-0.41667	767.06	0.29275	-1.4233	0.15466	0.8732	CG32486	cysteine and histidine-rich protein 1 homolog
s2f_0020573001	4.1447	1.6393	2.9123	1.4232	0.15468	0.8732	AN03G02430	hypothetical protein
s2f_0004869002	2.977	1.6141	2.0928	1.4225	0.15488	0.8732	COX17	hypothetical protein
s2f_0000015025	-0.40672	515.59	0.28592	-1.4225	0.15488	0.8732	KLHL18	kelch-like protein 18
s2f_0007146001	-0.68909	387.1	0.48448	-1.4223	0.15493	0.8732	BM3461	calcium channel flower isoform x1
s2f_0003568002	-0.34959	458.41	0.24583	-1.4221	0.155	0.8732	XKS1	xylulose kinase
s2f_0004760002	-0.31475	318.75	0.22138	-1.4218	0.1551	0.8732	BMA-TRIC-1B.2	trimeric intracellular cation channel type 1b.1
s2f_0000778003	0.37925	346.02	0.26677	1.4216	0.15514	0.8732	SLC35B1	solute carrier family 35 member b1
s2f_0003010001	-0.58921	294.14	0.41448	-1.4216	0.15515	0.8732	SGT1	protein sgt1 homolog
s2f_0040116001	-3.1676	1.7671	2.2292	-1.4209	0.15533	0.8732	s2f_0040116001	d-methionine-binding lipoprotein metq-like
s2f_0000522004	0.36957	561.5	0.26012	1.4208	0.15538	0.8732	s2f_0000522004	probable rna-binding protein 46
s2f_0000098011	-0.33199	2332.5	0.23367	-1.4208	0.15538	0.8732	SYT1	synaptotagmin 1 isoform x1
s2f_0037988001	4.1192	1.6089	2.9002	1.4203	0.15551	0.8732	s2f_0037988001	hypothetical protein
s2f_0000292011	0.47236	1792.2	0.33289	1.419	0.15591	0.8732	BMA-FARD-1	putative fatty acyl-coa reductase cg5065
s2f_0000201016	-0.57972	2773.2	0.4086	-1.4188	0.15596	0.8732	ACADM	medium-chain specific acyl-coa dehydrogenase, mitochondrial
s2f_0000096019	0.33261	3973.4	0.23467	1.4174	0.15638	0.8732	H3F3B	histone h3.3
s2f_0000694007	-0.65829	279	0.46481	-1.4163	0.1567	0.8732	DSIM_GD20048	phosphatidylinositol 4,5-bisphosphate 3-kinase catalytic subunit delta isoform
s2f_0029985001	-4.208	1.6661	2.9712	-1.4163	0.1567	0.8732	s2f_0029985001	hypothetical protein
s2f_0002106004	-0.42328	2523	0.29915	-1.415	0.15708	0.8732	DUG1	cytosolic non-specific dipeptidase
s2f_0008952014	-3.1153	2.8707	2.2019	-1.4148	0.15712	0.8732	s2f_0008952014	(genbank) hypothetical protein
s2f_0000027049	-0.74817	21.308	0.52895	-1.4144	0.15724	0.8732	AE3	esterase fe4-like
s2f_0000555004	-0.65443	63.175	0.46283	-1.414	0.15737	0.8732	TULP3	hypothetical protein
s2f_0001116003	0.41257	780.24	0.29184	1.4137	0.15746	0.8732	BMA-NOL-58	nucleolar protein 58
s2f_0031213001	0.6744	122.56	0.47707	1.4136	0.15747	0.8732	DSIM_GD22029	mantle protein
s2f_0029429001	4.106	1.5933	2.9052	1.4133	0.15755	0.8732	DNAB	replicative dna helicase-like
s2f_0000151008	0.47556	724.66	0.33653	1.4131	0.15761	0.8732	CCNB1	g2/mitotic-specific cyclin-b1
s2f_0332001001	1.663	15.504	1.1768	1.4131	0.15763	0.8732	s2f_0332001001	sun domain-containing protein 2-like
s2f_0000357019	0.64632	234.22	0.45744	1.4129	0.15768	0.8732	ADCY8	adenylate cyclase type 8 isoform x1
s2f_0002875001	0.67698	231.69	0.48005	1.4102	0.15848	0.8732	SRA	protein sarah
s2f_0007233002	-0.92931	181.4	0.65899	-1.4102	0.15848	0.8732	s2f_0007233002	ubiquitin-like protein 7
s2f_0001522004	0.36138	206.59	0.25627	1.4101	0.1585	0.8732	TOP3A	dna topoisomerase 3-alpha
s2f_0006855002	0.29619	726.51	0.21005	1.4101	0.15852	0.8732	BM7591	zinc finger c4h2 domain-containing protein isoform x1
s2f_0000797006	1.4062	17.349	0.99738	1.4099	0.15856	0.8732	s2f_0000797006	pro-resilin-like
s2f_0004455002	-0.73501	182.91	0.5213	-1.4099	0.15856	0.8732	RTP3	receptor-transporting protein 3-like
s2f_0000965004	-0.26644	842.37	0.18897	-1.4099	0.15856	0.8732	PDB1	pyruvate dehydrogenase e1 component subunit beta, mitochondrial-like
s2f_0000369001	4.0933	1.5786	2.9032	1.4099	0.15857	0.8732	PPH3	serine/threonine-protein phosphatase pp-x isozyme 2
s2f_0002562020	0.44223	3920.8	0.31368	1.4098	0.15859	0.8732	s2f_0002562020	cuticle protein 10.9-like
s2f_0002541001	0.89715	245.77	0.63671	1.4091	0.15882	0.8732	CG43163	tetratricopeptide repeat protein 28
s2f_0000646006	-0.54803	1077.9	0.38894	-1.409	0.15882	0.8732	PRDX3	thioredoxin-dependent peroxide reductase, mitochondrial
s2f_0000028013	1.1003	8.7926	0.78113	1.4086	0.15896	0.8732	SEBOX	hypothetical protein
s2f_0000116005	2.4445	2.0212	1.7357	1.4084	0.15903	0.8732	SOX1	transcription factor sox-1
s2f_0000956001	0.38481	153.65	0.27349	1.407	0.15943	0.8732	BM3704	inositol hexakisphosphate kinase 1-like
s2f_0004478012	1.2201	388.69	0.86733	1.4067	0.1595	0.8732	s2f_0004478012	cuticlin-1
s2f_0008252002	-2.2071	3.636	1.5695	-1.4063	0.15964	0.8732	SHPK	sedoheptulokinase-like
s2f_0001392003	-0.42306	122.3	0.30086	-1.4062	0.15968	0.8732	POLR3K	dna-directed rna polymerase iii subunit rpc10
s2f_0031355001	1.7796	819.51	1.266	1.4057	0.15981	0.8732	s2f_0031355001	putative protein tprxl
s2f_0010289001	-0.92024	55.555	0.65472	-1.4056	0.15985	0.8732	BM11608	hypothetical protein
s2f_0005549002	-1.0105	16.079	0.719	-1.4054	0.1599	0.8732	GPT1	hypothetical protein
s2f_0004548002	0.44388	179.71	0.3159	1.4051	0.15998	0.8732	NAM2	probable leucine--trna ligase, mitochondrial
s2f_0002390004	-0.36778	149.48	0.26174	-1.4051	0.15999	0.8732	19.M02877	hypothetical protein
s2f_0006478001	0.27384	885.05	0.19489	1.4051	0.15999	0.8732	ADS1	alkyldihydroxyacetonephosphate synthase
s2f_0000380012	0.36452	596.64	0.25955	1.4044	0.16019	0.8732	BTBD18	zinc finger protein chinmo isoform x1
s2f_0007312005	0.45037	97.443	0.32071	1.4043	0.16023	0.8732	s2f_0007312005	protein spaetzle 5-like
s2f_0003406001	-0.6957	8551.7	0.49547	-1.4041	0.16028	0.8732	GMPS	gmp synthase [glutamine-hydrolyzing]
s2f_0002104004	0.43524	275.18	0.31	1.404	0.16032	0.8732	SMARCAL1	swi/snf-related matrix-associated actin-dependent regulator of chromatin subfamily a-like protein 1
s2f_0000284003	-0.7122	116.08	0.50727	-1.404	0.16033	0.8732	CTDSP2	carboxy-terminal domain rna polymerase ii polypeptide a small phosphatase 2
s2f_0008314002	-0.32748	334.93	0.23331	-1.4037	0.16042	0.8732	CHTOP	chromatin target of prmt1 protein-like
s2f_0001541006	0.39099	1448	0.27899	1.4014	0.16109	0.87438	POLO	serine/threonine-protein kinase polo
s2f_0001074004	-0.27825	372.45	0.19857	-1.4013	0.16113	0.87438	PARP	poly [adp-ribose] polymerase
s2f_0089678001	-3.6538	1.1382	2.6078	-1.4011	0.16119	0.87438	s2f_0089678001	(genbank) elongation factor 1-alpha 1
s2f_0006229002	-0.46747	233.27	0.33366	-1.401	0.1612	0.87438	ADPGK2	adp-dependent glucokinase
s2f_0006147001	-1.3959	7.7563	0.99641	-1.4009	0.16125	0.87438	FBXO28	f-box only protein 28
s2f_0000079004	-0.56451	87.173	0.40353	-1.3989	0.16183	0.8755	SI:CH211-195B15.8	hypothetical protein
s2f_0006348002	-0.35502	684.88	0.25382	-1.3987	0.1619	0.8755	78.T00022	wash complex subunit 5
s2f_0021347001	1.7428	6.6119	1.2461	1.3986	0.16193	0.8755	AGABI2DRAFT_121457	hypothetical protein
s2f_0004044002	0.56626	232.39	0.40488	1.3986	0.16194	0.8755	ACIN1	apoptotic chromatin condensation inducer in the nucleus isoform x1
s2f_0008247002	-0.92158	41.485	0.65932	-1.3978	0.16218	0.87561	CUNH15ORF61	uncharacterized protein c15orf61 homolog
s2f_0002029004	-0.51079	7481.2	0.36552	-1.3975	0.16228	0.87561	RPS11	40s ribosomal protein s11
s2f_0002572003	2.4192	3.4723	1.7317	1.397	0.16242	0.87561	USP9X	probable ubiquitin carboxyl-terminal hydrolase faf-x isoform x1
s2f_0000265012	-0.39912	328.32	0.28573	-1.3969	0.16245	0.87561	ANO7	anoctamin-4-like
s2f_0000314006	0.56458	164.85	0.40441	1.396	0.1627	0.8763	FZ2	frizzled-2
s2f_0001339001	-0.84712	283.93	0.60702	-1.3955	0.16285	0.87644	IMP2	mitochondrial inner membrane protease subunit 2
s2f_0001448004	-0.29959	4301.3	0.21478	-1.3949	0.16306	0.8765	STT3B	dolichyl-diphosphooligosaccharide--protein glycosyltransferase subunit stt3b
s2f_0002745001	0.45256	1474.4	0.32449	1.3947	0.16311	0.8765	GARS	glycine--trna ligase
s2f_0000056006	-0.31479	4554.2	0.22587	-1.3937	0.16341	0.8767	HSPA9	stress-70 protein, mitochondrial
s2f_0003310004	-0.46504	191.9	0.33371	-1.3935	0.16345	0.8767	BM6613	solute carrier family 52, riboflavin transporter, member 3-b-like
s2f_0014472001	0.85072	38.541	0.61056	1.3933	0.16351	0.8767	DSIM_GD11100	neuromodulin
s2f_0000126028	0.45388	243.58	0.32596	1.3924	0.1638	0.87716	BMA-GLY-9	polypeptide n-acetylgalactosaminyltransferase 1
s2f_0001854001	-0.47556	8814.6	0.34163	-1.3921	0.16391	0.87716	RPL26	60s ribosomal protein l26
s2f_0012987001	-0.52766	1564.3	0.3791	-1.3918	0.16397	0.87716	DSIM_GD10307	(genbank) l(2) long form
s2f_0003651001	0.35201	485.9	0.253	1.3914	0.16412	0.8773	DNAJC8	dnaj homolog subfamily c member 8
s2f_0069452001	0.76563	113.12	0.55099	1.3896	0.16467	0.87901	s2f_0069452001	(genbank) hypothetical protein
s2f_0000335012	4.0578	1.5378	2.9236	1.388	0.16515	0.87901	AGABI1DRAFT_124600	probable voltage-gated potassium channel subunit beta
s2f_0006941001	-0.44892	363.26	0.32349	-1.3878	0.16521	0.87901	s2f_0006941001	putative phosphoenolpyruvate synthase
s2f_0006185002	0.70304	42.158	0.50672	1.3874	0.16531	0.87901	SHQ1	protein shq1 homolog
s2f_0000044041	0.29547	678.25	0.21301	1.3872	0.16539	0.87901	TSPAN14	tetraspanin-14
s2f_0000834003	2.4035	2.0448	1.7331	1.3868	0.16551	0.87901	RPL2	hypothetical protein
s2f_0000084031	1.1253	12.319	0.8116	1.3866	0.16558	0.87901	AMOS	basic helix-loop-helix transcription factor amos
s2f_0003067004	0.30382	544.06	0.21912	1.3865	0.16559	0.87901	BICD	protein bicaudal d
s2f_0003734003	0.73139	36.825	0.52761	1.3862	0.16568	0.87901	5.T00042	hypothetical protein
s2f_0000739003	0.37466	408.43	0.2704	1.3856	0.16588	0.87901	CFD1	cytosolic fe-s cluster assembly factor nubp2 homolog
s2f_0000994006	-0.69443	32.963	0.50126	-1.3854	0.16594	0.87901	CYSQ	hypothetical protein
s2f_0003671001	-0.42061	545.14	0.30371	-1.3849	0.16608	0.87901	NDUFA5	nadh dehydrogenase [ubiquinone] 1 alpha subcomplex subunit 5
s2f_0000028028	0.67677	27.074	0.48874	1.3847	0.16613	0.87901	VSX2	visual system homeobox 2
s2f_0001890003	-0.80849	378.3	0.5839	-1.3846	0.16616	0.87901	TMEM41A	transmembrane protein 41a
s2f_0000559005	-0.48929	269.14	0.3535	-1.3841	0.16632	0.87923	LCB4	hypothetical protein
s2f_0002839002	-0.32459	506.29	0.23469	-1.383	0.16665	0.88031	SLU7	pre-mrna-splicing factor slu7
s2f_0000084026	0.57824	93.519	0.41853	1.3816	0.16709	0.88195	DSIM_GD21279	helix-loop-helix protein delilah
s2f_0000505002	-0.46557	290.99	0.33707	-1.3812	0.16721	0.88195	YPEL3	protein yippee-like 3
s2f_0002569001	-0.55444	166.46	0.40167	-1.3803	0.16749	0.88279	DSIM_GD17058	regucalcin-like
s2f_0000744002	-0.72096	38.923	0.52261	-1.3795	0.16773	0.88293	CG5191	fatty-acid amide hydrolase 2-b-like
s2f_0000064022	-0.76139	19.239	0.55207	-1.3792	0.16784	0.88293	s2f_0000064022	monocarboxylate transporter 10-like
s2f_0004142001	-0.27975	341.52	0.20289	-1.3788	0.16795	0.88293	DMOJ_MARF	transmembrane gtpase marf isoform x1
s2f_0000153005	0.46669	456.24	0.33852	1.3786	0.16801	0.88293	MCM5	dna replication licensing factor mcm5
s2f_0000544007	-0.67304	54.857	0.48862	-1.3774	0.16838	0.88366	ANKIB1	ankyrin repeat and ibr domain-containing protein 1 isoform x1
s2f_0000402021	4.0574	1.5469	2.9458	1.3774	0.1684	0.88366	s2f_0000402021	general transcription factor ii-i repeat domain-containing protein 2-like
s2f_0003559002	0.58781	150.22	0.42733	1.3756	0.16896	0.8855	NASP	nuclear autoantigenic sperm protein isoform x1
s2f_0002958004	0.60745	119.11	0.44176	1.3751	0.16911	0.8855	BM9120	leucine-rich repeats and immunoglobulin-like domains protein 3
s2f_0015925001	0.90524	38.308	0.65834	1.375	0.16912	0.8855	s2f_0015925001	(genbank) hypothetical protein
s2f_0002216004	0.7515	23.522	0.54676	1.3744	0.1693	0.8858	DHH1	hypothetical protein
s2f_0109593001	-2.7138	2.3797	1.9777	-1.3722	0.17001	0.88883	s2f_0109593001	low quality protein: trichohyalin-like
s2f_0001265001	-0.4195	1257.3	0.30591	-1.3713	0.17027	0.88951	BM500	src substrate cortactin-like
s2f_0003227003	-0.53785	971.29	0.39241	-1.3707	0.17048	0.88951	GTR2	hypothetical protein
s2f_0000613001	-0.45743	2595.6	0.33388	-1.37	0.17068	0.88951	BMA-MEN-1	nadp-dependent malic enzyme isoform x1
s2f_0004483002	-0.3839	297.53	0.28037	-1.3693	0.17092	0.88951	MTO1	protein mto1 homolog, mitochondrial
s2f_0003980002	-0.57662	41.921	0.42114	-1.3692	0.17094	0.88951	DPH3	dph3 homolog
s2f_0000268011	-0.48148	1172.3	0.35167	-1.3692	0.17095	0.88951	DUOX2	dual oxidase 2
s2f_0041542001	4.0399	1.5179	2.9522	1.3685	0.17117	0.88951	s2f_0041542001	(genbank) hypothetical protein
s2f_0001980003	-0.33659	12498	0.24608	-1.3678	0.17137	0.88951	RPL19	60s ribosomal protein l19
s2f_0002646001	0.60049	280.63	0.43909	1.3676	0.17144	0.88951	BMA-SNN-1	synapsin
s2f_0003994003	-3.5347	1.0399	2.5852	-1.3673	0.17154	0.88951	MAP2	microtubule-associated protein 2-like
s2f_0003054001	0.4285	102.34	0.3134	1.3673	0.17154	0.88951	TRM5	hypothetical protein
s2f_0003349001	2.69	2.7061	1.9679	1.3669	0.17165	0.88951	NUO51	nadh dehydrogenase [ubiquinone] flavoprotein 1, mitochondrial
s2f_0000021028	0.4691	1729.5	0.34326	1.3666	0.17176	0.88951	PTPRQ	phosphatidylinositol phosphatase ptprq
s2f_0000710009	0.50089	180.38	0.36663	1.3662	0.17188	0.88951	SIM	single-minded homolog 2-like
s2f_0002010002	4.033	1.51	2.955	1.3648	0.17231	0.89101	SBEI	1,4-alpha-glucan-branching enzyme 1, chloroplastic/amyloplastic-like
s2f_0000013015	0.57092	266.65	0.41856	1.364	0.17257	0.89101	KIN1	hypothetical protein
s2f_0000009069	0.46355	164.89	0.33992	1.3637	0.17266	0.89101	267.T00003	tyrosine-protein kinase shark
s2f_0063396001	-0.65874	36.947	0.48328	-1.3631	0.17286	0.89101	s2f_0063396001	myosin light chain kinase, smooth muscle-like
s2f_0000500005	-0.47228	2410.4	0.34651	-1.363	0.17289	0.89101	AGABI1DRAFT_110568	translation elongation factor 2
s2f_0005170002	0.38697	353.46	0.28394	1.3629	0.17292	0.89101	PAN2	hypothetical protein
s2f_0002195004	-0.47656	9312.4	0.35008	-1.3613	0.17342	0.89268	RPS7	40s ribosomal protein s7
s2f_0000651002	-0.84864	188.91	0.6235	-1.3611	0.17349	0.89268	CG1090	probable sodium/potassium/calcium exchanger cg1090
s2f_0000284007	-0.5028	89.59	0.3698	-1.3596	0.17394	0.89328	CTDSP1	carboxy-terminal domain rna polymerase ii polypeptide a small phosphatase 1
s2f_0003342001	0.56801	76.483	0.41778	1.3596	0.17396	0.89328	RAD4	hypothetical protein
s2f_0002299004	0.32617	307.05	0.23992	1.3595	0.17398	0.89328	RPIA	ribose-5-phosphate isomerase
s2f_0000254011	0.92202	17.515	0.6793	1.3573	0.17469	0.89568	CSNK1A1	casein kinase i-like
s2f_0002965001	-0.39519	2888.4	0.2913	-1.3566	0.17489	0.89568	ADSL	adenylosuccinate lyase
s2f_0008888002	0.65777	55.149	0.48489	1.3565	0.17493	0.89568	BM1950	hypothetical protein
s2f_0000498006	0.29001	420.09	0.21379	1.3565	0.17495	0.89568	BMA-HRPF-1	hypothetical protein
s2f_0005341002	0.29338	272.74	0.21646	1.3554	0.17531	0.89633	BMA-LEM-2	inner nuclear membrane protein man1
s2f_0008912002	-0.71886	211.61	0.53041	-1.3553	0.17533	0.89633	GRIPAP1	grip1-associated protein 1-like
s2f_0000248011	0.40942	1997.7	0.3024	1.3539	0.17578	0.89798	CUL3	cullin-3
s2f_0000694009	0.28634	648.7	0.21165	1.3529	0.17609	0.89803	164.T00001	phosphatidylinositol 4-phosphate 3-kinase c2 domain-containing subunit beta isoform x1
s2f_0013834001	0.70501	201.71	0.5216	1.3516	0.17649	0.89803	DGO	ankyrin repeat domain-containing protein 6
s2f_0019747001	-1.3851	4.6303	1.0257	-1.3504	0.17688	0.89803	SYMBB.V1.2.019054.T1	hypothetical protein
s2f_0000431007	-0.53244	910.4	0.39438	-1.3501	0.17699	0.89803	ATG8	gamma-aminobutyric acid receptor-associated protein
s2f_0013769001	-0.62622	199.11	0.46429	-1.3488	0.17741	0.89803	CG42258	(genbank) hypothetical protein
s2f_0003851001	0.29473	222.5	0.21854	1.3486	0.17746	0.89803	MVD1	diphosphomevalonate decarboxylase
s2f_0001135001	-1.4523	7.5339	1.0776	-1.3477	0.17775	0.89803	BMA-OSM-9	transient receptor potential cation channel subfamily v member 6-like
s2f_0000527008	-0.5502	63.462	0.40841	-1.3472	0.17793	0.89803	BMA-NSTP-4	udp-n-acetylglucosamine transporter-like
s2f_0001188002	-0.4807	1055.6	0.35691	-1.3468	0.17804	0.89803	RHOGDI	rho gdp-dissociation inhibitor 1-like
s2f_0015176001	-0.78759	85.348	0.58492	-1.3465	0.17814	0.89803	CG10710	(genbank) hypothetical protein
s2f_0004629002	0.61952	205.55	0.46014	1.3464	0.17819	0.89803	THOC1	tho complex subunit 1
s2f_0005097001	-0.63936	45.246	0.47498	-1.3461	0.17828	0.89803	CG12817	multiple coagulation factor deficiency protein 2 homolog
s2f_0000002086	0.36824	255.52	0.27364	1.3457	0.17839	0.89803	ANTP	homeotic protein antennapedia-like
s2f_0007217003	1.2762	107.83	0.94847	1.3456	0.17845	0.89803	s2f_0007217003	(genbank) hypothetical protein
s2f_0004229002	0.33128	166.87	0.24622	1.3455	0.17847	0.89803	VPS22	vacuolar protein sorting-associated protein 22 homolog 1
s2f_0000360020	0.55009	117.73	0.40886	1.3454	0.17849	0.89803	BM1956	paired box protein pax-5-like
s2f_0000511008	0.40708	241.82	0.30258	1.3454	0.17851	0.89803	GATA1	erythroid transcription factor
s2f_0005140001	-0.86727	357.28	0.64515	-1.3443	0.17885	0.89803	CG8300	protein fam177a1-like
s2f_0000253001	-0.26725	2567.7	0.19881	-1.3442	0.17887	0.89803	CG5535	cationic amino acid transporter 2-like
s2f_0002049003	-0.4989	411.17	0.37115	-1.3442	0.17888	0.89803	SCPX	non-specific lipid-transfer protein
s2f_0000639012	0.65136	335.88	0.48469	1.3439	0.17899	0.89803	IRX7	iroquois-class homeodomain protein irx-1-like
s2f_0127192001	-0.70437	233.97	0.52419	-1.3437	0.17903	0.89803	s2f_0127192001	--
s2f_0001215003	0.47154	879.43	0.35095	1.3436	0.17908	0.89803	LUC7L2	putative rna-binding protein luc7-like 2 isoform x1
s2f_0000929010	0.58404	599.28	0.43478	1.3433	0.17918	0.89803	AGRN	agrin isoform x1
s2f_0000834002	0.35694	455.36	0.2658	1.3429	0.17931	0.89803	MRPL2	39s ribosomal protein l2, mitochondrial
s2f_0004718002	-0.54528	276.6	0.4061	-1.3427	0.17936	0.89803	BM7510	protein fam136a-like
s2f_0002439006	-0.53185	911.18	0.39623	-1.3423	0.1795	0.89803	BMA-MBL-1	hypothetical protein
s2f_0000145011	-0.35646	293.64	0.26575	-1.3413	0.17981	0.89803	BMA-NCS-4	kv channel-interacting protein 1
s2f_0000085026	0.6479	26.615	0.48309	1.3412	0.17987	0.89803	AQP	aquaporin aqpan.g isoform x1
s2f_0006448002	-0.58818	105.65	0.43864	-1.3409	0.17995	0.89803	BM4208	e2f-associated phosphoprotein
s2f_0109104001	0.40162	367.02	0.29952	1.3409	0.17997	0.89803	s2f_0109104001	uncharacterized protein loc107360866
s2f_0002725002	0.48876	165.46	0.3646	1.3406	0.18006	0.89803	COQ5	2-methoxy-6-polyprenyl-1,4-benzoquinol methylase, mitochondrial
s2f_0013041001	-0.77889	42.283	0.58123	-1.3401	0.18022	0.89803	BM5790	hypothetical protein
s2f_0000728003	-0.23014	2874.7	0.1718	-1.3395	0.1804	0.89803	GOT2	aspartate aminotransferase, mitochondrial
s2f_0002206002	0.29408	865.88	0.21967	1.3387	0.18065	0.89803	RRM1	ribonucleoside-diphosphate reductase large subunit
s2f_0004068002	-0.9929	45.409	0.74187	-1.3384	0.18077	0.89803	CG34159	mapk regulated corepressor interacting protein 2
s2f_0003351002	3.3823	2.0974	2.528	1.338	0.18091	0.89803	GCVP	glycine dehydrogenase (decarboxylating), mitochondrial
s2f_0002686001	0.49922	99.644	0.37324	1.3376	0.18104	0.89803	EXO1	exonuclease 1
s2f_0002313003	-0.30646	367.27	0.22914	-1.3374	0.18108	0.89803	ADO1	adenosine kinase
s2f_0003705001	-0.27067	687.74	0.20242	-1.3371	0.18117	0.89803	EXOC5	exocyst complex component 5
s2f_0002048004	0.701	223.81	0.52425	1.3371	0.18118	0.89803	s2f_0002048004	irregular chiasm c-roughest protein-like
s2f_0000066001	-0.49409	203.7	0.36954	-1.337	0.18121	0.89803	TBC1D10A	tbc1 domain family member 10a
s2f_0006119007	0.70105	141.03	0.5244	1.3369	0.18127	0.89803	s2f_0006119007	(genbank) hypothetical protein
s2f_0000164015	0.5143	914.72	0.38482	1.3364	0.1814	0.89803	ADM-2	hypothetical protein
s2f_0001316004	0.34782	292.27	0.26032	1.3361	0.18151	0.89803	DSIM_GD21457	disintegrin and metalloproteinase domain-containing protein 10-like
s2f_0001376001	0.57785	48.766	0.43262	1.3357	0.18165	0.89803	DSIM_GD22095	leucine-rich repeat-containing protein 24-like
s2f_0003343004	0.34616	178.75	0.25919	1.3355	0.1817	0.89803	TIPD	autophagy-related protein 16-1-like
s2f_0000908003	-0.41351	126.03	0.30971	-1.3352	0.18182	0.89803	ALE1	hypothetical protein
s2f_0000381007	0.52837	1008.6	0.39592	1.3346	0.18202	0.89842	PPIL1	peptidyl-prolyl cis-trans isomerase-like 1
s2f_0000036012	-0.71047	25.777	0.53253	-1.3342	0.18215	0.89844	DHX30	atp-dependent rna helicase dhx30 isoform x1
s2f_0000601002	-0.4249	200.96	0.31863	-1.3335	0.18237	0.8989	BM5678	vacuolar protein sorting-associated protein 13 isoform x1
s2f_0004524001	-0.34809	206.88	0.26122	-1.3326	0.18267	0.8997	ALG12	dol-p-man:man(7)glcnac(2)-pp-dol alpha-1,6-mannosyltransferase
s2f_0000012032	-0.48012	98.075	0.36049	-1.3319	0.1829	0.8997	BMA-TPA-1	putative protein kinase c delta type homolog
s2f_0000541007	4.0077	1.4823	3.0091	1.3318	0.18291	0.8997	PUS5	hypothetical protein
s2f_0000431008	-0.51759	888.52	0.38895	-1.3307	0.18328	0.90022	GABARAP	gamma-aminobutyric acid receptor-associated protein
s2f_0000034005	-0.83896	31.12	0.6306	-1.3304	0.18338	0.90022	ABCC5	hypothetical protein
s2f_0000584009	0.27017	858.62	0.20309	1.3303	0.1834	0.90022	BMA-PAK-2	serine/threonine-protein kinase pak mbt
s2f_0002243003	2.8845	1.5373	2.1691	1.3298	0.18358	0.90022	s2f_0002243003	hypothetical protein
s2f_0001229001	-0.44543	436.64	0.33501	-1.3296	0.18365	0.90022	33.T00034	hypothetical protein
s2f_0002723001	-0.5139	56.748	0.38668	-1.329	0.18384	0.90037	QSOX	sulfhydryl oxidase 1
s2f_0001236003	0.63456	33.84	0.47756	1.3288	0.18393	0.90037	PPP6R2	serine/threonine-protein phosphatase 6 regulatory subunit 2 isoform x1
s2f_0003843002	0.26703	383.04	0.20112	1.3277	0.18428	0.90083	MEAF6	chromatin modification-related protein meaf6
s2f_0002843003	-0.78464	1944.4	0.59102	-1.3276	0.18431	0.90083	FTZ-F1	nuclear hormone receptor ftz-f1
s2f_0006147002	0.33815	442.64	0.25476	1.3273	0.1844	0.90083	BM12998	f-box only protein 28
s2f_0000900010	-0.2772	286.36	0.20898	-1.3264	0.1847	0.90123	IAP2	hypothetical protein
s2f_0000180010	-0.47883	6644.7	0.36102	-1.3263	0.18473	0.90123	CHT4	probable chitinase 2
s2f_0001846003	-0.22822	10938	0.1723	-1.3246	0.18532	0.90297	RPL7A	60s ribosomal protein l7a
s2f_0007268001	0.40812	292.89	0.30823	1.3241	0.18549	0.90297	BM6772	zinc finger ccch domain-containing protein 10-like
s2f_0004918003	0.48087	100.93	0.36344	1.3231	0.1858	0.90297	C49H3.6	hypothetical protein
s2f_0000859011	-0.37495	283.25	0.28339	-1.3231	0.18582	0.90297	CBR-MAF-1	transcription factor mafb
s2f_0001331004	-0.41224	6090.5	0.31164	-1.3228	0.1859	0.90297	GPD1	hypothetical protein
s2f_0003503001	1.2713	14.008	0.96114	1.3227	0.18594	0.90297	NCAPD2	condensin complex subunit 1
s2f_0001377001	-0.27328	1463	0.2067	-1.3221	0.18613	0.90297	AMFR	e3 ubiquitin-protein ligase amfr
s2f_0009509002	0.4536	220.77	0.34324	1.3215	0.18633	0.90297	s2f_0009509002	sushi, von willebrand factor type a, egf and pentraxin domain-containing protein 1 isoform x1
s2f_0002803002	0.37286	901.45	0.28222	1.3211	0.18646	0.90297	MAB-21	protein mab-21
s2f_0001717008	0.62191	174.58	0.47076	1.3211	0.18647	0.90297	LZ	protein lozenge
s2f_0004740001	0.42133	83.564	0.319	1.3208	0.18657	0.90297	AGABI1DRAFT_125508	serine/threonine-protein phosphatase 4 regulatory subunit 2
s2f_0002232002	-0.4142	13181	0.31368	-1.3204	0.18669	0.90297	RPL13A	60s ribosomal protein l13a
s2f_0000950001	-0.40795	2093.8	0.30898	-1.3203	0.18673	0.90297	PLSCR3	phospholipid scramblase 2-like
s2f_0000142002	-1.5282	12.175	1.1588	-1.3188	0.18725	0.90315	s2f_0000142002	lim/homeobox protein awh-like
s2f_0001605004	0.31428	7495.9	0.23833	1.3187	0.18727	0.90315	17.M07506	hypothetical protein
s2f_0000510001	-0.27215	1088.4	0.20651	-1.3178	0.18757	0.90315	LIME	hypothetical protein
s2f_0000563006	0.35793	209.57	0.27161	1.3178	0.18757	0.90315	DNG1	inhibitor of growth protein 5
s2f_0004509010	2.0111	694.37	1.5263	1.3176	0.18762	0.90315	s2f_0004509010	(genbank) conserved hypothetical protein
s2f_0000954002	-0.27385	710.56	0.20792	-1.3171	0.18782	0.90315	SLC11A1	natural resistance-associated macrophage protein 2-like
s2f_0000088011	-0.61549	257.4	0.46752	-1.3165	0.18801	0.90315	AZF1	hypothetical protein
s2f_0003910002	0.38923	163.64	0.29567	1.3164	0.18803	0.90315	JJJ1	dnaj protein jjj1 homolog
s2f_0000869001	0.42359	143.54	0.32187	1.316	0.18817	0.90315	ANAPC11	anaphase-promoting complex subunit 11
s2f_0009484001	4.0649	1.5547	3.0895	1.3157	0.18826	0.90315	TYMP	thymidine phosphorylase-like
s2f_0004339001	-0.55567	134.46	0.42234	-1.3157	0.18828	0.90315	RPB12	dna-directed rna polymerases ii, iv and v subunit 12
s2f_0002000002	-0.43248	12238	0.32877	-1.3155	0.18835	0.90315	S25	40s ribosomal protein s25
s2f_0001810001	-0.44767	3834	0.34036	-1.3153	0.18841	0.90315	VDAC3	voltage-dependent anion-selective channel protein 3 isoform x1
s2f_0000062031	-0.36379	637.87	0.27681	-1.3142	0.18877	0.90381	s2f_0000062031	sodium-dependent proline transporter-like
s2f_0006711001	0.34381	324.58	0.26163	1.3141	0.1888	0.90381	BM4219	ribonuclease kappa
s2f_0002443004	0.47266	317.04	0.35982	1.3136	0.18898	0.90402	BMA-VAV-1	hypothetical protein
s2f_0000352010	0.65832	249.28	0.50134	1.3131	0.18915	0.90405	BMA-LIN-41	e3 ubiquitin-protein ligase trim71-like
s2f_0000027022	-1.0144	54.61	0.77279	-1.3126	0.18931	0.90405	EST-6	venom carboxylesterase-6-like
s2f_0000726004	-0.32166	136.96	0.24508	-1.3125	0.18936	0.90405	PGGT1B	geranylgeranyl transferase type-1 subunit beta
s2f_0236397001	0.65223	97.866	0.49718	1.3119	0.18957	0.9044	s2f_0236397001	putative protein tprxl
s2f_0000028048	0.86124	16.923	0.65668	1.3115	0.18969	0.9044	RAX	retinal homeobox protein rx
s2f_0000221007	0.33669	2345	0.25681	1.3111	0.18984	0.90453	BMA-UNC-59	septin-7 isoform x1
s2f_0001285006	-0.32676	2647	0.24943	-1.31	0.19019	0.90559	UBQLNL	ubiquilin-1-like
s2f_0001630002	3.9267	1.4055	2.9984	1.3096	0.19033	0.90559	ABCH1	hypothetical protein
s2f_0003158002	-0.37075	6999.8	0.28317	-1.3093	0.19044	0.90559	DSIM_GD24516	programmed cell death protein 4
s2f_0001199002	0.32408	141.38	0.24824	1.3055	0.19172	0.91108	1.T00069	hypothetical protein
s2f_0003639002	-0.31478	489	0.24125	-1.3048	0.19197	0.91159	CDC73	parafibromin
s2f_0014465001	-0.38301	169.97	0.29362	-1.3044	0.19209	0.91159	CG17816	mucin-5ac isoform x1
s2f_0001186002	-0.78787	18.066	0.60446	-1.3034	0.19243	0.91168	ARR2	arrestin homolog
s2f_0001411001	0.47857	225.79	0.3672	1.3033	0.19247	0.91168	SMB1	small nuclear ribonucleoprotein-associated protein b
s2f_0002294006	-0.40491	413.81	0.31069	-1.3032	0.19249	0.91168	DSIM_GD13375	mkl/myocardin-like protein 2 isoform x1
s2f_0000733002	0.34796	153.28	0.26726	1.3019	0.19294	0.91244	RFC4	replication factor c subunit 4
s2f_0001641004	0.35232	394.56	0.27076	1.3012	0.19319	0.91244	RNR2	hypothetical protein
s2f_0002210006	-0.39635	890.19	0.30462	-1.3011	0.19321	0.91244	AAP-1	phosphatidylinositol 3-kinase regulatory subunit gamma
s2f_0002761001	0.25635	824.71	0.19705	1.3009	0.19328	0.91244	TNKS2	tankyrase-2
s2f_0000027043	-0.4904	215.29	0.37712	-1.3004	0.19347	0.91244	CG9287	glutactin
s2f_0005253003	0.43031	687	0.33101	1.3	0.1936	0.91244	BMA-OGA-1	protein o-glcnacase isoform x1
s2f_0001684001	-0.35657	767.28	0.2744	-1.2994	0.1938	0.91244	BM4121	mip18 family protein galla-2
s2f_0000342004	-0.59449	45.398	0.45775	-1.2987	0.19404	0.91244	RAB31	ras-related protein rab-31
s2f_0001249002	-0.82236	14.455	0.63338	-1.2984	0.19416	0.91244	23.M06481	hypothetical protein
s2f_0000112020	0.67418	1782.6	0.51934	1.2981	0.19424	0.91244	BMA-LIT-1	serine/threonine-protein kinase nlk
s2f_0002348006	-0.29147	1038.1	0.22459	-1.2978	0.19437	0.91244	BMA-BRIS-1	iq motif and sec7 domain-containing protein 1 isoform x1
s2f_0000169002	0.39582	74.588	0.30501	1.2977	0.19438	0.91244	TUBB	tubulin beta chain
s2f_0002809002	0.87647	44.818	0.67541	1.2977	0.19439	0.91244	KY	hillarin-like
s2f_0004783004	0.34685	359.18	0.26731	1.2976	0.19444	0.91244	BM5942	btb/poz domain-containing protein kctd3
s2f_0005830001	0.71193	34.646	0.54886	1.2971	0.19459	0.91257	CG34231	rna-binding protein 48
s2f_0002604002	0.42609	603.9	0.32871	1.2962	0.1949	0.91275	s2f_0002604002	sodium-dependent glucose transporter 1-like
s2f_0000213015	-0.64618	23.714	0.49861	-1.296	0.19499	0.91275	ZNF770	hypothetical protein
s2f_0001523001	-0.265	300	0.20449	-1.2959	0.19502	0.91275	NFU1	nfu1 iron-sulfur cluster scaffold homolog, mitochondrial-like
s2f_0001241003	-0.34278	1150.5	0.26472	-1.2949	0.19537	0.91345	AMPD-1	amp deaminase 2 isoform x1
s2f_0004732003	-0.43873	235.98	0.33886	-1.2947	0.19542	0.91345	SUMF1	formylglycine-generating enzyme
s2f_0001296003	-0.37642	754.13	0.29098	-1.2936	0.1958	0.91441	RBG1	developmentally-regulated g-protein 3
s2f_0000100018	0.33968	446.32	0.26263	1.2934	0.19589	0.91441	UBB	ubiquitin-like
s2f_0000064020	0.52039	78.023	0.40246	1.293	0.19601	0.91441	CG10019	monocarboxylate transporter 10-like
s2f_0001892001	-0.42611	15579	0.32983	-1.2919	0.19639	0.91546	RPS3A	40s ribosomal protein s3a
s2f_0002345001	0.35771	922.02	0.27709	1.291	0.19671	0.91546	DSIM_GD14181	shc-transforming protein 1
s2f_0010781001	0.60282	1980.3	0.46698	1.2909	0.19674	0.91546	DSIM_GD10469	hypothetical protein
s2f_0003071002	0.34881	556.03	0.27021	1.2909	0.19675	0.91546	DSIM_GD12239	polycomb protein suz12-b
s2f_0002562016	-0.50356	29947	0.39049	-1.2896	0.1972	0.91595	s2f_0002562016	cuticle protein 14-like
s2f_0000069009	-0.68414	26.692	0.53087	-1.2887	0.1975	0.91595	HISCL1	glycine receptor subunit alpha-2-like
s2f_0002420004	0.56071	310.29	0.43511	1.2886	0.19752	0.91595	BMA-CEH-38	homeobox protein onecut
s2f_0000785004	1.1149	14.919	0.86534	1.2884	0.19761	0.91595	MUSK	muscle, skeletal receptor tyrosine-protein kinase
s2f_0000575007	0.26022	713.34	0.20202	1.288	0.19773	0.91595	POLR1B	dna-directed rna polymerase i subunit rpa2
s2f_0037462001	-0.24083	700.42	0.18701	-1.2878	0.19781	0.91595	s2f_0037462001	gastrula zinc finger protein xlcgf57.1-like isoform x1
s2f_0002565003	-0.27519	715.09	0.21372	-1.2876	0.19787	0.91595	BMA-PQN-51	transcription initiation factor iia subunit 1-like
s2f_0003939002	0.25196	655.48	0.19568	1.2876	0.19788	0.91595	E(R)	enhancer of rudimentary homolog
s2f_0001002004	0.34229	432.32	0.26608	1.2864	0.1983	0.91636	DERL3	derlin-2
s2f_0001456002	0.49368	632.25	0.38382	1.2862	0.19837	0.91636	INTS11	integrator complex subunit 11
s2f_0000088013	0.58734	37.332	0.45679	1.2858	0.19852	0.91636	155.T00009	zinc finger protein 239-like
s2f_0000357011	0.36957	316.47	0.28749	1.2855	0.19861	0.91636	AC76E	adenylate cyclase type 2 isoform x1
s2f_0003375003	-0.42392	465.82	0.32979	-1.2854	0.19865	0.91636	ELB	zinc finger protein noc
s2f_0000162005	0.51324	482.57	0.39938	1.2851	0.19875	0.91636	PLCE1	1-phosphatidylinositol 4,5-bisphosphate phosphodiesterase epsilon-1 isoform x1
s2f_0000464010	-0.39587	337.29	0.30815	-1.2847	0.1989	0.91636	NIPAL4	magnesium transporter nipa4
s2f_0003147001	-0.52537	500.45	0.40912	-1.2842	0.19908	0.91636	PHF5A	phd finger-like domain-containing protein 5a
s2f_0003168001	-0.96152	34.383	0.74881	-1.2841	0.19912	0.91636	LIPT2	putative lipoyltransferase 2, mitochondrial
s2f_0004028003	0.65996	33.669	0.5146	1.2825	0.19967	0.91831	BMA-VHA-10	v-type proton atpase subunit g
s2f_0013725001	0.61258	54.32	0.47788	1.2819	0.19989	0.91872	CG32447	metabotropic glutamate receptor-like
s2f_0000790006	0.58179	38.2	0.454	1.2815	0.20003	0.91876	SIX4	homeobox protein six1-like
s2f_0004555002	0.29397	448.45	0.22948	1.281	0.20018	0.91889	SMU1	wd40 repeat-containing protein smu1
s2f_0000233011	0.60059	73.331	0.4693	1.2798	0.20063	0.91988	BMA-UNC-103	potassium voltage-gated channel subfamily h member 2 isoform x1
s2f_0000065026	0.61469	27.056	0.48034	1.2797	0.20066	0.91988	SI:DKEY-174N20.1	retinol dehydrogenase 12-like
s2f_0002464003	-0.41782	1457	0.3267	-1.2789	0.20093	0.92025	MBF1	endothelial differentiation-related factor 1 homolog
s2f_0005413005	3.9815	1.4545	3.1137	1.2787	0.201	0.92025	s2f_0005413005	krab-a domain-containing protein 2-like
s2f_0000450010	-0.75678	29.399	0.59233	-1.2776	0.20138	0.92115	ARRDC3	arrestin domain-containing protein 3-like
s2f_0007046002	0.27561	2750.4	0.21576	1.2774	0.20145	0.92115	BMA-TRAP-3	translocon-associated protein subunit gamma
s2f_0012011001	0.5156	687.11	0.40414	1.2758	0.20202	0.92319	C26C6.8	sh3 domain-containing protein dlish
s2f_0004991002	-0.34926	273.09	0.27397	-1.2748	0.20238	0.92346	AN07G02020	e3 ubiquitin-protein ligase march5
s2f_0001694005	0.2972	336.62	0.23319	1.2745	0.20249	0.92346	BM9906	e3 ubiquitin-protein ligase rfwd2-like
s2f_0000103014	0.46254	1294.8	0.363	1.2742	0.20259	0.92346	BM4683	heterogeneous nuclear ribonucleoprotein a1, a2/b1 homolog
s2f_0002737005	-0.44753	100.55	0.35128	-1.274	0.20266	0.92346	BMA-NHR-6	probable nuclear hormone receptor hr38
s2f_0000058013	-1.1409	7.8701	0.89569	-1.2738	0.20273	0.92346	s2f_0000058013	(genbank) cytochrome p450, putative
s2f_0000745008	0.45781	320.44	0.35961	1.2731	0.20298	0.92369	DSCAM	down syndrome cell adhesion molecule-like protein dscam2
s2f_0002787002	-0.30442	1255.6	0.23915	-1.2729	0.20304	0.92369	CNOT3	ccr4-not transcription complex subunit 3 isoform x1
s2f_0005108004	0.43217	349.14	0.34006	1.2709	0.20378	0.92591	BMA-DOXA-1	dual oxidase maturation factor 1
s2f_0001643003	0.31593	618.7	0.2486	1.2708	0.20379	0.92591	POMT1	protein o-mannosyltransferase 1
s2f_0000142023	1.416	6.6953	1.1151	1.2699	0.20413	0.92688	BX	lim domain only protein 3-like
s2f_0008660001	-0.4337	70.593	0.34165	-1.2694	0.20429	0.92703	OS12G0139100	e3 ubiquitin-protein ligase rnf103-like
s2f_0016878001	-1.2941	6.9325	1.0204	-1.2683	0.2047	0.9283	s2f_0016878001	hypothetical protein
s2f_0000278020	0.76738	25.871	0.60551	1.2673	0.20503	0.92922	ACJ6	inhibitory pou protein isoform x1
s2f_0006311001	-0.33675	145.16	0.26586	-1.2667	0.20527	0.92969	16.T00015	tbc1 domain family member 23
s2f_0000050002	-0.39652	197.11	0.31334	-1.2655	0.20571	0.93109	DSIM_GD15273	metabotropic glutamate receptor 2-like
s2f_0006848001	0.31456	248.77	0.24877	1.2644	0.20607	0.93109	BMA-MDT-4	mediator of rna polymerase ii transcription subunit 4
s2f_0000012052	-0.29088	860.4	0.23009	-1.2642	0.20617	0.93109	PRKCB	protein kinase c beta type isoform x1
s2f_0001938003	0.30396	369.85	0.24057	1.2635	0.20642	0.93109	RIO1	serine/threonine-protein kinase rio1
s2f_0000436016	0.47518	166.16	0.37612	1.2634	0.20645	0.93109	CYP314A1	ecdysone 20-monooxygenase isoform x1
s2f_0003558001	-0.47791	284.17	0.37831	-1.2633	0.20649	0.93109	ILRUN	uncharacterized protein c6orf106 homolog
s2f_0000025028	0.25696	418.62	0.20345	1.263	0.20658	0.93109	3.T00009	swi/snf-related matrix-associated actin-dependent regulator of chromatin subfamily a containing dead/h box 1 homolog
s2f_0003905001	0.42372	114.89	0.33574	1.262	0.20693	0.93109	PRPF38A	pre-mrna-splicing factor 38
s2f_0003884001	0.26408	775.22	0.20931	1.2617	0.20705	0.93109	BM3327	kinase suppressor of ras 2
s2f_0003027003	0.87768	2433.6	0.69568	1.2616	0.20709	0.93109	ZFHX2	zinc finger homeobox protein 2
s2f_0013417001	0.44041	82.994	0.3491	1.2616	0.20711	0.93109	CG2556	(genbank) hypothetical protein
s2f_0000275006	0.45704	65.137	0.3624	1.2611	0.20726	0.93109	BLM	atp-dependent dna helicase q-like 1
s2f_0001323007	0.3557	701.01	0.28221	1.2604	0.20752	0.93109	BMA-GRK-1.1	g protein-coupled receptor kinase 2
s2f_0000011019	-0.2657	669.05	0.2109	-1.2598	0.20774	0.93109	BMA-CMK-1	calcium/calmodulin-dependent protein kinase type 1 isoform x1
s2f_0000165027	-0.28566	299.47	0.22676	-1.2598	0.20776	0.93109	DSIM_GD22428	vascular endothelial growth factor receptor 1 isoform x1
s2f_0003263002	0.46848	58.603	0.37194	1.2596	0.20783	0.93109	GTF2E1	general transcription factor iie subunit 1
s2f_0003668002	0.37871	201.7	0.30073	1.2593	0.20791	0.93109	CDC23	cell division cycle protein 23 homolog
s2f_0000179001	0.67697	356.36	0.53758	1.2593	0.20792	0.93109	PDE7A	high affinity camp-specific 3',5'-cyclic phosphodiesterase 7a isoform x1
s2f_0005758001	0.34955	184.21	0.27777	1.2584	0.20825	0.93197	40.T00022	tubulin--tyrosine ligase-like protein 12
s2f_0004241002	0.43223	237.85	0.34396	1.2566	0.2089	0.93365	VANG	vang-like protein 1
s2f_0000114017	0.56771	249.96	0.45183	1.2565	0.20894	0.93365	DPSE_GLD	glucose dehydrogenase [fad, quinone]-like
s2f_0002827002	-0.21623	2046.2	0.17217	-1.2559	0.20915	0.93365	ABCE1	atp-binding cassette sub-family e member 1
s2f_0000414005	-0.53192	436.71	0.4237	-1.2554	0.20933	0.93365	AVIL	villin-like protein quail isoform x1
s2f_0002141002	-0.27005	17627	0.21523	-1.2547	0.20959	0.93365	RACK1	guanine nucleotide-binding protein subunit beta-like protein
s2f_0000060022	-0.70368	26.833	0.56085	-1.2547	0.2096	0.93365	RACP	cell division control protein 42 homolog
s2f_0000428005	-0.23665	931.83	0.18864	-1.2545	0.20966	0.93365	GRB2	growth factor receptor-bound protein 2
s2f_0001086004	-0.22871	916.42	0.18232	-1.2544	0.2097	0.93365	STX7	syntaxin-7
s2f_0008662002	-0.42231	72.965	0.33685	-1.2537	0.20995	0.93365	MMAA	methylmalonic aciduria type a protein, mitochondrial
s2f_0000853004	0.3499	254.55	0.2791	1.2537	0.20996	0.93365	BMA-GFL-1.1	yeats domain-containing protein 4
s2f_0004751003	-0.36614	1156.5	0.29213	-1.2533	0.21008	0.93365	CG7985	hexosaminidase d-like
s2f_0003802002	0.39311	345.38	0.31382	1.2527	0.21032	0.93365	NKAP	nf-kappa-b-activating protein
s2f_0004549004	0.72418	806.18	0.57822	1.2524	0.21041	0.93365	PTC	protein patched
s2f_0007090002	0.39965	156.54	0.31923	1.2519	0.2106	0.93365	DSIM_GD11651	mediator of rna polymerase ii transcription subunit 16
s2f_0000175006	0.7186	29.715	0.57401	1.2519	0.21061	0.93365	H4C11	histone h4-like
s2f_0007060001	-0.27713	333	0.22142	-1.2516	0.21071	0.93365	BMA-NUO-4	nadh dehydrogenase [ubiquinone] 1 alpha subcomplex subunit 10, mitochondrial
s2f_0331575001	0.39094	226.77	0.31247	1.2511	0.21088	0.93381	s2f_0331575001	uncharacterized protein loc113793466
s2f_0003749002	0.37795	159.81	0.30236	1.25	0.21129	0.93505	XAB1	gpn-loop gtpase 1
s2f_0007926002	1.7284	3.0584	1.3845	1.2484	0.21189	0.9371	ZNF853	zinc finger protein 853
s2f_0004529004	0.43002	98.657	0.34479	1.2472	0.21233	0.93838	DCTPP1	dctp pyrophosphatase 1
s2f_0005929002	-0.65018	249.59	0.52145	-1.2469	0.21244	0.93838	ARMH3	armadillo-like helical domain-containing protein 3
s2f_0000084001	1.384	5.424	1.111	1.2458	0.21284	0.9387	CG33557	transcription factor 15-like
s2f_0005188001	-1.333	5.1796	1.0705	-1.2452	0.21306	0.9387	DSIM_GD13944	pr domain zinc finger protein 13
s2f_0000456005	-0.34866	334.64	0.28006	-1.245	0.21315	0.9387	HDAC6	histone deacetylase 6 isoform x1
s2f_0011432001	0.63531	833.24	0.51053	1.2444	0.21335	0.9387	BM8761	(genbank) hypothetical protein
s2f_0000709004	0.35843	385.15	0.28806	1.2443	0.2134	0.9387	BMA-CPT-2	carnitine o-palmitoyltransferase 2, mitochondrial
s2f_0005608001	-0.59793	83.43	0.48057	-1.2442	0.21342	0.9387	AN04G07230	cysteine dioxygenase type 1
s2f_0000036018	-0.23516	539.26	0.18906	-1.2438	0.21356	0.9387	DHX16	pre-mrna-splicing factor atp-dependent rna helicase dhx16
s2f_0000287004	0.68894	157.63	0.55388	1.2438	0.21356	0.9387	BI	optomotor-blind protein isoform x1
s2f_0001739007	0.64784	142.55	0.5211	1.2432	0.21378	0.9391	DSIM_GD18927	(genbank) hypothetical protein
s2f_0000394006	0.3323	3112.2	0.26761	1.2418	0.21433	0.93937	QKI	protein quaking isoform x1
s2f_0000186005	0.58338	287.74	0.47003	1.2412	0.21455	0.93937	SI:DKEY-3D4.3	leucine-zipper-like transcriptional regulator 1
s2f_0003152002	-1.3579	14.7	1.0944	-1.2407	0.2147	0.93937	ARGO, VRI, VRILLE	nuclear factor interleukin-3-regulated protein
s2f_0000096010	-0.57957	162.57	0.46716	-1.2406	0.21474	0.93937	H3A	hypothetical protein
s2f_0002810003	0.79268	845.18	0.63894	1.2406	0.21475	0.93937	BDL	protein turtle isoform x1
s2f_0000248008	0.27255	1896.5	0.21971	1.2405	0.21479	0.93937	CUL1	cullin-1
s2f_0000284011	-0.27941	783	0.22529	-1.2402	0.2149	0.93937	CTDSP1	carboxy-terminal domain rna polymerase ii polypeptide a small phosphatase 1
s2f_0003079001	-0.3464	171.77	0.27932	-1.2401	0.21493	0.93937	CSN12	hypothetical protein
s2f_0018281001	0.80871	69.604	0.65227	1.2399	0.21503	0.93937	AGABI1DRAFT_48198	hypothetical protein
s2f_0002767003	-0.76503	103.92	0.61769	-1.2385	0.21552	0.94048	TMEM167A	protein kish-a
s2f_0001868003	-1.0826	40.317	0.8743	-1.2382	0.21563	0.94048	DSIM_GD24356	meiosis regulator and mrna stability factor 1 isoform x1
s2f_0004345002	0.42018	203.68	0.33937	1.2381	0.21568	0.94048	SCRN3	secernin-3
s2f_0011851001	0.2915	1633.3	0.23553	1.2376	0.21586	0.94069	CG31195	hypothetical protein
s2f_0004550002	-0.6418	125.87	0.51886	-1.2369	0.21612	0.94077	KTI12	protein kti12 homolog
s2f_0006990001	0.447	81.863	0.3614	1.2369	0.21614	0.94077	ALKBH7	alpha-ketoglutarate-dependent dioxygenase alkb homolog 7, mitochondrial
s2f_0005883002	-0.47371	82.356	0.38324	-1.236	0.21644	0.94111	AN18G04350	sorting nexin-14-like
s2f_0002129001	2.1664	5.7526	1.7528	1.2359	0.21648	0.94111	RPL35	60s ribosomal protein l35
s2f_0005561001	0.21	1606.3	0.17003	1.235	0.21681	0.94198	AGABI1DRAFT_34630	protein n-terminal glutamine amidohydrolase
s2f_0000109003	-0.32822	7567.5	0.26593	-1.2342	0.21712	0.94253	AGABI1DRAFT_89908	retinal dehydrogenase 1-like
s2f_0000977005	0.3822	1728.7	0.30973	1.234	0.21721	0.94253	BMA-KLP-7	kinesin-like protein klp10a
s2f_0004176002	0.53407	60.892	0.43296	1.2335	0.21738	0.94253	SRP14	signal recognition particle 14 kda protein
s2f_0002642002	-0.40163	103.17	0.32566	-1.2333	0.21747	0.94253	HDDC3	guanosine-3',5'-bis(diphosphate) 3'-pyrophosphohydrolase mesh1
s2f_0005893001	2.6672	1.2593	2.1644	1.2323	0.21784	0.94359	ATP5PF	atp synthase-coupling factor 6, mitochondrial
s2f_0002668001	-0.38291	77.303	0.31099	-1.2313	0.21822	0.94388	AN02G12360	hypothetical protein
s2f_0000325007	-0.42826	1329.9	0.34824	-1.2298	0.21877	0.94388	CYB5R2	nadh-cytochrome b5 reductase 2
s2f_0002617006	-0.36891	102.09	0.29999	-1.2298	0.21879	0.94388	DSIM_GD18856	ninjurin-2-like
s2f_0000890005	0.64102	267.55	0.52163	1.2289	0.21912	0.94388	s2f_0000890005	nephrin-like
s2f_0000018042	-1.2369	5.507	1.0079	-1.2273	0.21972	0.94388	DPSE_TPNCIA	troponin c
s2f_0002235002	-0.30874	8662.5	0.25157	-1.2273	0.21973	0.94388	ATP5F1A	atp synthase subunit alpha, mitochondrial
s2f_0007151002	-0.32025	121.47	0.26097	-1.2271	0.21977	0.94388	BM5010	thioredoxin domain-containing protein 11
s2f_0002556002	0.58104	98.472	0.47363	1.2268	0.2199	0.94388	BMA-TTYH-1	hypothetical protein
s2f_0000602004	-0.54556	968.39	0.44481	-1.2265	0.22	0.94388	WDR45	wd repeat domain phosphoinositide-interacting protein 4
s2f_0001782005	-0.22702	3084	0.18512	-1.2263	0.22008	0.94388	AN16G06100	glutathione s-transferase mu 1-like
s2f_0003231001	0.27629	502.21	0.22549	1.2253	0.22047	0.94388	IWS1	protein iws1 homolog isoform x1
s2f_0003892001	-0.32563	673.67	0.26581	-1.2251	0.22055	0.94388	PRMT5	protein arginine n-methyltransferase 5
s2f_0000055022	0.32647	1426.7	0.2665	1.225	0.22057	0.94388	H2AFV	histone h2a.v
s2f_0000589008	-0.41735	2064.3	0.3407	-1.225	0.22057	0.94388	AGABI1DRAFT_118632	dnaj homolog subfamily c member 7
s2f_0003846002	-0.48395	79.131	0.39553	-1.2236	0.22112	0.94388	RRS1	ribosome biogenesis regulatory protein homolog
s2f_0002706006	-0.32321	550.88	0.26441	-1.2224	0.22156	0.94388	DOS	protein daughter of sevenless
s2f_0000404006	-0.63892	728.88	0.5227	-1.2223	0.22158	0.94388	BMA-CIT-1.1	cyclin-t isoform x1
s2f_0000885005	-0.42851	73.109	0.35067	-1.222	0.22171	0.94388	DHR-1	pyrokinin-1 receptor-like
s2f_0001231002	-0.46888	955.1	0.38379	-1.2217	0.22181	0.94388	LPIN1	phosphatidate phosphatase lpin1 isoform x1
s2f_0001641002	1.5718	3.5471	1.287	1.2213	0.22198	0.94388	RRM2B	ribonucleoside-diphosphate reductase subunit m2 b
s2f_0000002093	0.79892	61.834	0.65427	1.2211	0.22205	0.94388	NANOG	homeobox protein nanog-like
s2f_0002676001	0.24852	856.64	0.20365	1.2203	0.22235	0.94388	CDK8	cyclin-dependent kinase 8 isoform x1
s2f_0014680001	3.7714	1.2629	3.094	1.2189	0.22287	0.94388	AGABI1DRAFT_106349	hypothetical protein
s2f_0002071004	0.58479	44.369	0.47978	1.2189	0.22289	0.94388	1.T00037	hypothetical protein
s2f_0001513001	-0.43759	57.004	0.35933	-1.2178	0.2233	0.94388	BM6707	2-aminoethanethiol dioxygenase
s2f_0001769003	0.26604	544.57	0.21855	1.2173	0.22348	0.94388	TAF13	transcription initiation factor tfiid subunit 13
s2f_0000011052	0.37765	396.52	0.31026	1.2172	0.22352	0.94388	DCLK2	serine/threonine-protein kinase dclk2 isoform x1
s2f_0000402024	1.8716	4.5217	1.5378	1.2171	0.22357	0.94388	ZBED8	zinc finger bed domain-containing protein 5-like
s2f_0000070024	-3.0287	1.5519	2.4885	-1.217	0.22359	0.94388	CDHC1B	cytoplasmic dynein 2 heavy chain 1
s2f_0005377003	1.3353	13.059	1.0976	1.2166	0.22374	0.94388	GCM	transcription factor glial cells missing-like
s2f_0002366004	-1.0894	9.9533	0.89554	-1.2164	0.22382	0.94388	CD68	lysosome-associated membrane glycoprotein 1-like
s2f_0004697001	-0.31709	162.05	0.26074	-1.2161	0.22394	0.94388	NFRKB	nuclear factor related to kappa-b-binding protein isoform x1
s2f_0000390007	-0.46451	2108	0.38205	-1.2158	0.22405	0.94388	NME3	nucleoside diphosphate kinase 3
s2f_0000497005	-0.56313	1594.7	0.46317	-1.2158	0.22405	0.94388	BMA-PDI-6	protein disulfide-isomerase a6 homolog
s2f_0004866002	0.56274	91.025	0.4629	1.2157	0.2241	0.94388	BMA-CYK-4.2	rac gtpase-activating protein 1-like
s2f_0001861001	0.80637	17.773	0.6636	1.2151	0.22431	0.94388	DSIM_GD12647	whirlin isoform x1
s2f_0003319001	-0.40336	3662.3	0.33216	-1.2144	0.22461	0.94388	SRPRA	signal recognition particle receptor subunit alpha
s2f_0001973001	0.58195	68.748	0.47924	1.2143	0.22462	0.94388	TXLNB	beta-taxilin
s2f_0000179019	-0.62681	537.53	0.5165	-1.2136	0.22491	0.94388	BMA-PDE-4	camp-specific 3',5'-cyclic phosphodiesterase isoform x1
s2f_0015656001	3.7603	1.2524	3.0993	1.2133	0.22503	0.94388	AN01G01830	hypothetical protein
s2f_0000178009	-0.34408	337.08	0.28367	-1.2129	0.22516	0.94388	CG6847	pancreatic triacylglycerol lipase-like
s2f_0000450016	-0.32398	273.81	0.26719	-1.2125	0.2253	0.94388	ARRDC4	arrestin domain-containing protein 4
s2f_0004148002	-0.60631	264.65	0.50004	-1.2125	0.22532	0.94388	MAR1	hypothetical protein
s2f_0000524011	0.4029	128.37	0.33241	1.2121	0.22548	0.94388	ZIC2B	zinc finger protein zic 4-like
s2f_0006247001	-0.7118	373.63	0.58756	-1.2114	0.22572	0.94388	CG12118	methylmalonic aciduria and homocystinuria type d homolog, mitochondrial
s2f_0004024004	-0.50805	263.75	0.41945	-1.2112	0.2258	0.94388	BMA-NID-1	nidogen-2
s2f_0000075036	0.30296	627.32	0.2502	1.2109	0.22594	0.94388	NACHRA1	acetylcholine receptor subunit alpha-like 1
s2f_0001394006	-0.29341	456.41	0.24237	-1.2106	0.22605	0.94388	BM4648	hypothetical protein
s2f_0003830002	-0.51708	47.914	0.42718	-1.2105	0.2261	0.94388	MSM1	hypothetical protein
s2f_0003161004	0.25588	355.38	0.21147	1.21	0.22629	0.94388	BM3903	trab domain-containing protein
s2f_0001190001	-0.37694	583.67	0.31157	-1.2098	0.22636	0.94388	BMM	patatin-like phospholipase domain-containing protein 2
s2f_0000381003	-0.2774	356.64	0.22931	-1.2097	0.22639	0.94388	BMA-CYN-4	peptidyl-prolyl cis-trans isomerase-like 2
s2f_0006433002	-1.2288	17.846	1.0159	-1.2096	0.22643	0.94388	DSIM_GD17613	mediator of rna polymerase ii transcription subunit 30
s2f_0003731002	-0.37275	1154.6	0.30818	-1.2095	0.22647	0.94388	EMC1	hypothetical protein
s2f_0083931001	-1.9773	3.3891	1.635	-1.2094	0.22652	0.94388	s2f_0083931001	axoneme-associated protein mst101(2)-like
s2f_0000813003	-0.27306	16278	0.22579	-1.2094	0.22653	0.94388	ATP1A1	sodium/potassium-transporting atpase subunit alpha isoform x1
s2f_0007178002	-0.4438	491.27	0.36722	-1.2085	0.22684	0.94388	DSIM_GD13935	transmembrane emp24 domain-containing protein 5
s2f_0000652002	-1.1734	22.119	0.971	-1.2085	0.22686	0.94388	SLH1	hypothetical protein
s2f_0002375001	0.31459	232.04	0.26037	1.2083	0.22695	0.94388	GCD14	hypothetical protein
s2f_0000990007	0.56184	80.694	0.46529	1.2075	0.22724	0.94388	RFX4	transcription factor rfx4 isoform x1
s2f_0000212010	0.6992	57.992	0.57955	1.2065	0.22764	0.94388	PEX1	peroxisome biogenesis factor 1
s2f_0000058004	-0.67658	45.524	0.5612	-1.2056	0.22798	0.94388	CYP9AG3	cytochrome p450 9e2-like
s2f_0000014021	0.43572	2155	0.36161	1.205	0.22822	0.94388	DSIM_GD16995	unconventional myosin-xv
s2f_0000046044	0.33831	107.52	0.2808	1.2048	0.22827	0.94388	SER-4	5-hydroxytryptamine receptor-like
s2f_0000542009	0.66588	833.27	0.55289	1.2044	0.22845	0.94388	PARA	sodium channel protein para isoform x1
s2f_0005399002	-0.41037	1149.4	0.34088	-1.2038	0.22865	0.94388	ND4	nadh dehydrogenase subunit 4
s2f_0005621001	0.43064	135.95	0.35782	1.2035	0.22878	0.94388	AVL9	late secretory pathway protein avl9 homolog
s2f_0000875001	-0.27799	1635.3	0.231	-1.2034	0.22883	0.94388	FBL	pantothenate kinase 3 isoform x1
s2f_0006066004	0.51617	112.1	0.42911	1.2029	0.22902	0.94388	SI:CH73-40I7.2	fyn-binding protein 1
s2f_0003732001	0.52249	1145.6	0.43454	1.2024	0.22921	0.94388	s2f_0003732001	zinc finger swim domain-containing protein 5-like
s2f_0000890006	0.61125	246.69	0.50836	1.2024	0.22921	0.94388	s2f_0000890006	nephrin-like
s2f_0000065001	0.33904	151.2	0.28197	1.2024	0.22921	0.94388	WWOX	ww domain-containing oxidoreductase
s2f_0000563007	0.24716	799.11	0.2056	1.2022	0.2293	0.94388	ING3	inhibitor of growth protein 3
s2f_0006119003	0.74562	23.48	0.62034	1.202	0.22938	0.94388	s2f_0006119003	(genbank) conserved hypothetical protein
s2f_0003287004	0.52922	344.02	0.44053	1.2013	0.22963	0.94388	HAM	transcription factor hamlet-like
s2f_0011433001	-0.68496	34.779	0.57023	-1.2012	0.22968	0.94388	s2f_0011433001	(genbank) hypothetical protein
s2f_0007063002	-0.58997	28.898	0.49123	-1.201	0.22975	0.94388	CG5815	protein spt2 homolog
s2f_0000058019	-1.1477	7.7978	0.95563	-1.201	0.22976	0.94388	CYP6AS30	probable cytochrome p450 6a14
s2f_0015542001	-1.1853	6.1598	0.98703	-1.2009	0.2298	0.94388	CG30340	neuropeptide ff receptor 2
s2f_0000131011	0.73377	162.3	0.61107	1.2008	0.22983	0.94388	LAMB3	laminin subunit beta-1-like
s2f_0000278018	0.62722	436.92	0.52247	1.2005	0.22995	0.94388	VVL	pou domain protein cf1a
s2f_0000078019	0.54152	30.03	0.45109	1.2005	0.22996	0.94388	ZGC:110699	ras-related and estrogen-regulated growth inhibitor-like
s2f_0000610001	-0.6465	105.11	0.53865	-1.2002	0.23005	0.94388	TMEM184C	transmembrane protein 184c
s2f_0000021012	0.75509	16.304	0.62951	1.1995	0.23034	0.94388	PTPRT	receptor-type tyrosine-protein phosphatase mu isoform x1
s2f_0002308004	-0.35778	1054.2	0.29832	-1.1993	0.2304	0.94388	BM4204	udp-glucose:glycoprotein glucosyltransferase
s2f_0001817004	0.27582	300.37	0.23	1.1992	0.23045	0.94388	LSG1	large subunit gtpase 1 homolog
s2f_0000014035	0.61783	618.09	0.51523	1.1991	0.23048	0.94388	DSIM_GD27549	myosin-i heavy chain isoform x1
s2f_0003420002	-0.54217	452.47	0.45222	-1.1989	0.23056	0.94388	TRAPPC2	trafficking protein particle complex subunit 2
s2f_0002915002	-0.33635	1343.5	0.28056	-1.1988	0.23059	0.94388	RPN1	dolichyl-diphosphooligosaccharide--protein glycosyltransferase subunit 1
s2f_0000534007	0.367	155.85	0.30635	1.198	0.23093	0.94388	AN04G08970	hypothetical protein
s2f_0006852001	0.54874	60.088	0.45806	1.198	0.23093	0.94388	3.T00143	ddb1- and cul4-associated factor 10 homolog
s2f_0004750002	-0.51933	659.45	0.43373	-1.1973	0.23117	0.94388	BNA4	hypothetical protein
s2f_0000522010	-0.30163	2331.6	0.25209	-1.1965	0.2315	0.94388	BMA-HRP-2	heterogeneous nuclear ribonucleoprotein r isoform x1
s2f_0000688001	-0.72263	388.42	0.60402	-1.1964	0.23155	0.94388	LARP6	la-related protein 6-like
s2f_0007152001	-0.64436	43.58	0.5387	-1.1961	0.23164	0.94388	AN07G01010	n-sulphoglucosamine sulphohydrolase
s2f_0007966002	0.29317	325.8	0.24512	1.196	0.23168	0.94388	BM7205	hypothetical protein
s2f_0003471001	-0.3811	715.81	0.31868	-1.1959	0.23175	0.94388	PIK3C3	phosphatidylinositol 3-kinase catalytic subunit type 3
s2f_0000025013	0.31786	191.24	0.26581	1.1958	0.23177	0.94388	HELLS	lymphoid-specific helicase
s2f_0005343002	-0.53511	22432	0.44767	-1.1953	0.23196	0.94388	CYTB	cytochrome b
s2f_0002864001	-0.22506	932.9	0.18831	-1.1952	0.23201	0.94388	EIF5B	eukaryotic translation initiation factor 5b
s2f_0077881001	0.69847	23.526	0.58458	1.1948	0.23216	0.94388	s2f_0077881001	uncharacterized protein loc107367516 isoform x1
s2f_0001099006	-0.44256	574.63	0.37045	-1.1946	0.23222	0.94388	B0554.5	unc93-like protein mfsd11
s2f_0001738003	0.36674	310.89	0.30709	1.1942	0.23238	0.94388	TRZ1	hypothetical protein
s2f_0013542001	-0.63251	218.59	0.52976	-1.194	0.2325	0.94388	CHAS	serine/arginine repetitive matrix protein 2 isoform x1
s2f_0003803004	-0.38583	151.59	0.32322	-1.1937	0.23258	0.94388	CG32137	bicaudal d-related protein homolog
s2f_0003458002	-0.20325	1107.6	0.17028	-1.1936	0.23263	0.94388	NDUFS1	nadh-ubiquinone oxidoreductase 75 kda subunit, mitochondrial
s2f_0008112001	0.57395	72.189	0.48107	1.1931	0.23285	0.94388	CPED1	cadherin-like and pc-esterase domain-containing protein 1
s2f_0003006004	-0.45924	125.42	0.38505	-1.1927	0.233	0.94388	CG10184	probable low-specificity l-threonine aldolase 2
s2f_0001345001	0.65735	753.53	0.55145	1.192	0.23325	0.94388	NFAT5	nuclear factor of activated t-cells 5 isoform x1
s2f_0006455001	0.23766	670.86	0.19942	1.1917	0.23337	0.94388	BM4274	c2 domain-containing protein 5 isoform x1
s2f_0002410001	0.36281	83.67	0.30444	1.1917	0.23337	0.94388	BM8298	probable g-protein coupled receptor 158
s2f_0002679004	-0.31515	137.25	0.26453	-1.1914	0.2335	0.94388	ATG-2	autophagy-related protein 2 homolog a-like
s2f_0001462004	0.57951	42.457	0.48643	1.1913	0.23352	0.94388	FAB1	hypothetical protein
s2f_0003166002	-0.2434	1426.4	0.20432	-1.1912	0.23356	0.94388	BMA-SNX-6	sorting nexin-6 isoform x1
s2f_0003338002	0.42218	120.38	0.35444	1.1911	0.23361	0.94388	POLA1	dna polymerase alpha catalytic subunit
s2f_0000243008	0.26667	559.21	0.22389	1.1911	0.23362	0.94388	SLC38A11	putative sodium-coupled neutral amino acid transporter 11
s2f_0004917002	0.35891	228.81	0.30133	1.1911	0.23362	0.94388	RCO1	hypothetical protein
s2f_0000183012	0.26857	350.89	0.22556	1.1907	0.23377	0.94388	BMA-FRM-2	band 4.1-like protein 5
s2f_0001715004	-0.23098	9621.4	0.19413	-1.1898	0.23411	0.94388	RPL17	60s ribosomal protein l17
s2f_0000028032	0.50363	360.22	0.42339	1.1895	0.23424	0.94388	OTX	homeobox protein otx2-like
s2f_0003535002	-0.37271	730.28	0.31334	-1.1895	0.23426	0.94388	NDUFS8	nadh dehydrogenase [ubiquinone] iron-sulfur protein 8, mitochondrial
s2f_0000318005	0.64592	3752	0.54312	1.1893	0.23433	0.94388	CDHR2	protocadherin fat 4-like
s2f_0003817002	0.2925	934.37	0.24604	1.1888	0.2345	0.94388	EIF3H	eukaryotic translation initiation factor 3 subunit h
s2f_0017317001	-1.2243	9.0038	1.0301	-1.1886	0.23461	0.94388	s2f_0017317001	--
s2f_0006792001	-0.33724	135.59	0.28374	-1.1886	0.23461	0.94388	SEPSECS	o-phosphoseryl-trna(sec) selenium transferase
s2f_0005949002	-0.43302	177.52	0.36437	-1.1884	0.23467	0.94388	MGR2	reactive oxygen species modulator 1
s2f_0011764001	0.65037	297.95	0.5474	1.1881	0.23479	0.94388	BM14231	hypothetical protein
s2f_0000084022	0.86425	31.277	0.72745	1.188	0.23481	0.94388	NHLH1	helix-loop-helix protein 1
s2f_0000001087	-0.84067	22.126	0.70817	-1.1871	0.23519	0.94427	BAEE	serine protease easter-like
s2f_0000216019	1.0276	44.305	0.8663	1.1862	0.23554	0.94427	18W	toll-like receptor 7
s2f_0003178004	0.65	154.08	0.54803	1.1861	0.2356	0.94427	CDK5ALPHA	cyclin-dependent kinase 5 activator 1
s2f_0002186001	-0.33873	5054.2	0.28562	-1.186	0.23563	0.94427	RPL27	60s ribosomal protein l27
s2f_0006894002	0.34626	121.61	0.29211	1.1854	0.23587	0.94427	COMMD4	comm domain-containing protein 4
s2f_0000578009	-0.40907	173.22	0.34518	-1.1851	0.23598	0.94427	BM7726	17-beta-hydroxysteroid dehydrogenase 13-like
s2f_0003116001	0.49275	2093.2	0.41601	1.1845	0.23622	0.94427	SMC3	structural maintenance of chromosomes protein 3
s2f_0004265001	0.32968	184.93	0.27842	1.1841	0.23637	0.94427	GPI1	hypothetical protein
s2f_0000497008	-0.36836	162.54	0.31117	-1.1838	0.2365	0.94427	TXNDC5	thioredoxin domain-containing protein 5
s2f_0003007002	-0.30664	341.49	0.25911	-1.1834	0.23663	0.94427	UBE2W	ubiquitin-conjugating enzyme e2 w
s2f_0000088020	-0.49123	158.89	0.41515	-1.1833	0.2367	0.94427	KLF15	krueppel-like factor 15
s2f_0001826001	-0.31466	6559.2	0.26594	-1.1832	0.23673	0.94427	RPL12	60s ribosomal protein l12
s2f_0003417004	0.70075	107.81	0.59226	1.1832	0.23673	0.94427	BMA-SOL-2	neuropilin and tolloid-like protein 2
s2f_0001820003	3.1088	1.6713	2.6289	1.1825	0.237	0.94427	CCA1	hypothetical protein
s2f_0070023001	-0.62536	1100.6	0.52886	-1.1825	0.23702	0.94427	s2f_0070023001	(genbank) hypothetical protein
s2f_0183906001	-0.8806	78.357	0.74504	-1.1819	0.23723	0.94427	s2f_0183906001	titin-like isoform x1
s2f_0002627001	-3.3041	0.86959	2.7958	-1.1818	0.23728	0.94427	TAE1	hypothetical protein
s2f_0006278001	0.27765	578.41	0.23505	1.1812	0.23751	0.94427	BM9669	ubiquitin thioesterase trabid
s2f_0004967004	-0.3623	175.23	0.30671	-1.1812	0.23752	0.94427	BMA-ROG-1	fibroblast growth factor receptor substrate 2
s2f_0000252001	-0.23465	641.13	0.19867	-1.1811	0.23756	0.94427	PPP5C	serine/threonine-protein phosphatase 5
s2f_0003757001	-0.63277	374.95	0.53637	-1.1797	0.23811	0.94597	QNS1	glutamine-dependent nad(+) synthetase
s2f_0000079001	0.37989	118.25	0.32226	1.1788	0.23847	0.94687	DUSP5	dual specificity protein phosphatase 5
s2f_0002084004	-0.62078	33.104	0.5273	-1.1773	0.23908	0.94776	B0334.6	fmrfamide receptor-like
s2f_0000432004	-0.34088	490.53	0.28964	-1.1769	0.23924	0.94776	ADH2	hypothetical protein
s2f_0000193008	-0.47637	481.83	0.40486	-1.1766	0.23935	0.94776	BMA-SLC-25A10	mitochondrial dicarboxylate carrier
s2f_0000310010	0.48112	287.26	0.40912	1.176	0.2396	0.94776	DIP-DELTA	lachesin-like
s2f_0005737001	0.59234	27.904	0.50408	1.1751	0.23996	0.94776	CCDC102B	coiled-coil domain-containing protein 102b
s2f_0001886002	0.58035	293.6	0.4939	1.175	0.23998	0.94776	RBBP6	e3 ubiquitin-protein ligase rbbp6-like
s2f_0000766003	-0.46933	894.1	0.39943	-1.175	0.23999	0.94776	CNOT8	ccr4-not transcription complex subunit 7
s2f_0005037004	0.39637	411.43	0.33739	1.1748	0.24007	0.94776	BM3169	ferm domain-containing protein 4a-like
s2f_0000028041	0.73658	93.425	0.62709	1.1746	0.24016	0.94776	SI:DKEY-43P13.5	homeobox protein unc-4
s2f_0002805006	-1.0026	19.258	0.85424	-1.1736	0.24054	0.94776	BMA-ELL-1	rna polymerase ii elongation factor ell
s2f_0001821004	0.53993	805.47	0.4601	1.1735	0.24059	0.94776	EXD	homeobox protein extradenticle isoform x1
s2f_0000081026	0.86329	13.754	0.73577	1.1733	0.24068	0.94776	s2f_0000081026	golgi-associated plant pathogenesis-related protein 1-like
s2f_0000521022	-3.8039	1.2482	3.2432	-1.1729	0.24084	0.94776	s2f_0000521022	protein alp1-like
s2f_0006502002	0.63894	191.27	0.54516	1.172	0.24119	0.94776	DSIM_GD17629	trichohyalin
s2f_0001802004	-1.7962	3.719	1.5334	-1.1714	0.24143	0.94776	ENOPH1	enolase-phosphatase e1
s2f_0001395005	0.52502	91.563	0.44834	1.171	0.24159	0.94776	DSIM_GD11810	solute carrier family 12 member 4 isoform x1
s2f_0002408003	0.67126	795.37	0.57331	1.1708	0.24166	0.94776	BMA-SLT-1	protein slit isoform x1
s2f_0000289015	-0.24283	1287.6	0.20747	-1.1704	0.24184	0.94776	s2f_0000289015	copine-8-like
s2f_0000086018	0.32328	199.25	0.27622	1.1704	0.24185	0.94776	FKBP39	hypothetical protein
s2f_0001865005	0.70155	252.76	0.59951	1.1702	0.24192	0.94776	BMA-DDR-1	discoidin domain-containing receptor 2-like
s2f_0005092002	-0.33594	1126.4	0.28722	-1.1696	0.24215	0.94776	GDB1	glycogen debranching enzyme
s2f_0001887001	-0.29279	513.52	0.25034	-1.1695	0.24218	0.94776	CLC-A	chloride channel protein 2 isoform x1
s2f_0000084016	-0.57446	23.631	0.49122	-1.1695	0.24222	0.94776	SAGE	achaete-scute complex protein t8 isoform x1
s2f_0006892001	0.35214	151.07	0.3012	1.1691	0.24234	0.94776	MED24	mediator of rna polymerase ii transcription subunit 24
s2f_0000328016	-0.24426	1067.8	0.20901	-1.1686	0.24256	0.94776	DSIM_GD20688	endothelin-converting enzyme homolog isoform x1
s2f_0003301004	0.21435	1476.9	0.18353	1.1679	0.24284	0.94776	HEM	membrane-associated protein hem
s2f_0000014046	-1.0019	130.83	0.85799	-1.1678	0.24291	0.94776	MMYHL1	myosin heavy chain, fast skeletal muscle-like
s2f_0002223002	-0.45483	664.73	0.3895	-1.1677	0.24291	0.94776	DSIM_GD21928	protein tyrosine phosphatase type iva 1
s2f_0005625002	0.50019	118.6	0.42836	1.1677	0.24294	0.94776	s2f_0005625002	ankyrin repeat and death domain-containing protein 1a-like
s2f_0002992001	-0.41412	120.79	0.35495	-1.1667	0.24333	0.94776	PLPBP	pyridoxal phosphate homeostasis protein
s2f_0016505001	-1.0071	28.415	0.86347	-1.1664	0.24347	0.94776	AN13G00370	hypothetical protein
s2f_0000380009	0.45288	95.478	0.38838	1.1661	0.24359	0.94776	BTBVII	protein tramtrack, alpha isoform isoform x1
s2f_0001460005	0.44104	627.8	0.37825	1.166	0.24362	0.94776	BMA-UNC-3	transcription factor collier isoform x1
s2f_0000188016	0.24423	2034.9	0.20954	1.1656	0.24379	0.94776	TUBA5	hypothetical protein
s2f_0000129006	0.42282	153.16	0.36277	1.1655	0.24381	0.94776	GNAV1	guanine nucleotide-binding protein g(o) subunit alpha-like
s2f_0003779002	0.60133	991.84	0.51602	1.1653	0.24389	0.94776	DSIM_GD27235	protein singed
s2f_0006088001	-0.87182	49.048	0.74826	-1.1651	0.24397	0.94776	ADPRM	manganese-dependent adp-ribose/cdp-alcohol diphosphatase
s2f_0001672008	-0.24832	1283.3	0.21313	-1.1651	0.24398	0.94776	BMA-CEBP-2	ccaat/enhancer-binding protein
s2f_0001960001	0.5553	52.592	0.47666	1.165	0.24403	0.94776	BM3050	glycosyltransferase 25 family member
s2f_0004271001	0.45793	74.697	0.3932	1.1646	0.24417	0.94776	FXN	frataxin, mitochondrial
s2f_0001358004	-0.47049	100.15	0.40407	-1.1644	0.24426	0.94776	CEM1	3-oxoacyl-[acyl-carrier-protein] synthase, mitochondrial
s2f_0000002025	-1.9272	6.5156	1.6551	-1.1644	0.24427	0.94776	EMX3	homeobox protein emx1-like
s2f_0004717003	-0.3291	661.97	0.28282	-1.1636	0.24458	0.94779	BMA-GFI-2	protein phosphatase 1 regulatory subunit 16a isoform x1
s2f_0003827002	0.35378	239.47	0.30405	1.1635	0.24461	0.94779	RNPS1	hypothetical protein
s2f_0000257004	0.45643	98.232	0.39235	1.1633	0.24471	0.94779	SMTNA	dystrophin-like
s2f_0001872006	0.75816	34.281	0.65195	1.1629	0.24486	0.94779	CG34377	sterile alpha motif domain-containing protein 5-like
s2f_0003955001	-0.32317	639.54	0.27802	-1.1624	0.24507	0.94779	ESD	s-formylglutathione hydrolase
s2f_0012178001	0.34891	367.77	0.30031	1.1618	0.2453	0.94779	DSIM_GD19117	fasciclin-1 isoform x1
s2f_0003534002	-0.29379	1475.7	0.25293	-1.1616	0.24542	0.94779	SDO1	ribosome maturation protein sbds
s2f_0000076020	-0.45399	74.652	0.39098	-1.1612	0.24557	0.94779	LOXL2	lysyl oxidase homolog 3
s2f_0001261003	-0.30651	4320.2	0.26403	-1.1609	0.24569	0.94779	SLC25A3	phosphate carrier protein, mitochondrial-like
s2f_0000096007	0.39364	326.33	0.33908	1.1609	0.24569	0.94779	AGABI1DRAFT_70636	histone h3-like
s2f_0000498002	0.44565	436.56	0.38393	1.1608	0.24573	0.94779	17.M07117	hypothetical protein
s2f_0001081002	1.4594	4.8723	1.2579	1.1602	0.24598	0.94821	UXS1	hypothetical protein
s2f_0000515007	-0.55375	59.025	0.47749	-1.1597	0.24616	0.94828	s2f_0000515007	protein lifeguard 4-like
s2f_0002746001	-0.476	116.93	0.41053	-1.1595	0.24626	0.94828	MRPL13	39s ribosomal protein l13, mitochondrial
s2f_0002500005	0.47137	186.06	0.40676	1.1588	0.24652	0.94846	BM4421	protein phosphatase 1 regulatory subunit 14b
s2f_0000354016	0.54585	2321.2	0.47119	1.1584	0.24668	0.94846	DSIM_GD17693	fatty acid synthase-like
s2f_0000234007	0.48617	1299.8	0.41989	1.1579	0.24692	0.94846	MEIS1	homeobox protein meis1 isoform x1
s2f_0002156002	-0.40927	9920	0.35349	-1.1578	0.24694	0.94846	RPL15	60s ribosomal protein l15
s2f_0000373002	0.31103	434.57	0.26871	1.1575	0.24706	0.94846	RAD51	dna repair protein rad51 homolog 1
s2f_0000014034	0.45784	172.16	0.39562	1.1573	0.24715	0.94846	MYO1B	unconventional myosin-ib isoform x1
s2f_0003169002	0.31968	372.99	0.27633	1.1569	0.24732	0.94846	CLP1	polyribonucleotide 5'-hydroxyl-kinase clp1
s2f_0006920001	-0.2234	414.99	0.19313	-1.1568	0.24737	0.94846	CG6664	coiled-coil domain-containing protein 6
s2f_0006910002	2.4419	2.0277	2.1143	1.1549	0.24811	0.9493	IFT81	intraflagellar transport protein 81 homolog
s2f_0001528002	0.35299	180.18	0.30567	1.1548	0.24818	0.9493	UBXN2B	ubx domain-containing protein 2b
s2f_0000689002	-0.40023	198.84	0.3466	-1.1547	0.24821	0.9493	DSIM_GD12288	glycogen-binding subunit 76a isoform x1
s2f_0006312001	-0.49754	27454	0.43099	-1.1544	0.24833	0.9493	ATP6	atp synthase f0 subunit 6
s2f_0000299009	0.45982	101.67	0.39842	1.1541	0.24846	0.9493	DDX20	probable atp-dependent rna helicase ddx20
s2f_0011793001	0.26752	583.26	0.23191	1.1535	0.24869	0.9493	EGH	beta-1,4-mannosyltransferase egh
s2f_0000005038	-0.45231	219.1	0.39232	-1.1529	0.24894	0.9493	ZNRF1	e3 ubiquitin-protein ligase znrf1
s2f_0001349008	0.26285	1001.2	0.22799	1.1529	0.24894	0.9493	BM10129	serine/threonine-protein kinase pim-3-like
s2f_0000513006	-0.22471	966.29	0.19493	-1.1528	0.24901	0.9493	PMPCA	mitochondrial-processing peptidase subunit alpha
s2f_0006238002	-0.30558	715.2	0.26519	-1.1523	0.24919	0.9493	CED-6	ptb domain-containing engulfment adapter protein 1-like
s2f_0004948001	-0.30676	374.58	0.26625	-1.1521	0.24927	0.9493	DPSE_FUCT6	alpha-(1,6)-fucosyltransferase
s2f_0009768003	0.55857	872.72	0.48492	1.1519	0.24937	0.9493	BMA-IGCM-1	hemicentin-1-like
s2f_0007887002	0.3798	70.817	0.3298	1.1516	0.24949	0.9493	CG9849	pradc1-like protein
s2f_0005597002	1.4413	6.4031	1.2523	1.1509	0.24976	0.9493	TONSL	tonsoku-like protein
s2f_0005155002	0.26822	642.64	0.23309	1.1507	0.24985	0.9493	FMP27	hypothetical protein
s2f_0004955002	-0.33058	520.87	0.28735	-1.1505	0.24996	0.9493	CCDC47	coiled-coil domain-containing protein 47
s2f_0001649007	-0.37021	269.82	0.3218	-1.1504	0.24997	0.9493	SYMBB.V1.2.005110.T1	solute carrier family 43 member 3-like
s2f_0008057001	0.70628	773.19	0.61412	1.1501	0.25011	0.9493	DSIM_GD11878	cuticlin-1
s2f_0003060004	0.64784	197.97	0.56346	1.1498	0.25025	0.9493	BMA-GRDN-1	girdin isoform x1
s2f_0007698002	2.0201	2.5069	1.7578	1.1493	0.25045	0.9493	BM6452	transmembrane inner ear expressed protein
s2f_0000029017	0.30047	369.19	0.26147	1.1491	0.25049	0.9493	ASHH1	hypothetical protein
s2f_0006670001	-0.53117	2128.7	0.4623	-1.149	0.25057	0.9493	DSIM_GD17589	cold shock domain-containing protein e1
s2f_0007295002	0.3316	172.42	0.28865	1.1488	0.25064	0.9493	TDP2	tyrosyl-dna phosphodiesterase 2-like
s2f_0000001060	0.42592	144.28	0.37099	1.1481	0.25095	0.94947	DSIM_GD10120	serine protease filzig
s2f_0000006003	0.48595	165.95	0.42331	1.148	0.25098	0.94947	KIF3B	kinesin-like protein kif3b
s2f_0001936001	0.30431	356.19	0.26521	1.1474	0.2512	0.94947	UBE4A	ubiquitin conjugation factor e4 a
s2f_0006009001	0.28249	309.16	0.24636	1.1467	0.25152	0.94947	SIN1	hypothetical protein
s2f_0000439004	1.4019	3.9908	1.2229	1.1464	0.25162	0.94947	ACBD4	acyl-coa-binding domain-containing protein 4 isoform x1
s2f_0005295001	0.35918	257.59	0.31334	1.1463	0.25168	0.94947	CAPN7	calpain-7
s2f_0000834005	-0.35809	15462	0.31244	-1.1461	0.25174	0.94947	RPL8	60s ribosomal protein l8
s2f_0009897001	-0.46424	490.88	0.4051	-1.146	0.2518	0.94947	ZNF142	zinc finger protein 142
s2f_0000897005	0.24476	1003.4	0.21367	1.1455	0.252	0.94947	CONT	contactin
s2f_0003759002	0.44436	230.34	0.38794	1.1455	0.25202	0.94947	DIRAS2	gtp-binding protein di-ras2
s2f_0000620003	-0.49115	811.9	0.42894	-1.145	0.25219	0.94947	HIBA	probable 3-hydroxyisobutyrate dehydrogenase, mitochondrial
s2f_0004802001	0.2941	209.63	0.2571	1.1439	0.25266	0.94947	CLNS1A	methylosome subunit picln
s2f_0001037005	0.32625	2367.6	0.28532	1.1434	0.25286	0.94947	SF3B3	splicing factor 3b subunit 3
s2f_0005070002	0.30833	128.28	0.26966	1.1434	0.25287	0.94947	BM2997	transmembrane protein 39a
s2f_0000860004	0.48442	37.059	0.42371	1.1433	0.25293	0.94947	DUS1	trna-dihydrouridine(16/17) synthase [nad(p)(+)]-like
s2f_0002516002	-0.30975	553.41	0.27102	-1.1429	0.25307	0.94947	CPT1A	carnitine o-palmitoyltransferase 1, liver isoform-like
s2f_0001577004	-0.40652	284.55	0.35583	-1.1425	0.25326	0.94947	PLD2	phospholipase d2
s2f_0000156008	0.23168	812.91	0.20285	1.1422	0.25339	0.94947	154.T00002	hypothetical protein
s2f_0000185010	-0.8596	254.49	0.75277	-1.1419	0.25349	0.94947	OPRM1	somatostatin receptor type 2-like
s2f_0005557001	-0.30124	4670.2	0.26385	-1.1417	0.25358	0.94947	VINA	vinculin isoform x1
s2f_0006528002	0.38525	166.28	0.33746	1.1416	0.25361	0.94947	BMA-SUT-2	zinc finger ccch domain-containing protein 14
s2f_0003885002	0.33588	335.17	0.29425	1.1415	0.25367	0.94947	CHCHD4	mitochondrial intermembrane space import and assembly protein 40
s2f_0006516002	0.73179	14.59	0.64119	1.1413	0.25374	0.94947	STUM	protein stum
s2f_0005955001	0.57424	131.37	0.50351	1.1405	0.2541	0.9503	TRABD2A	metalloprotease tiki1
s2f_0005674003	-0.58227	86.223	0.51079	-1.1399	0.25431	0.95056	s2f_0005674003	ubiquitin carboxyl-terminal hydrolase 3-like
s2f_0000028017	0.3912	173.33	0.34326	1.1397	0.25443	0.95056	AL	homeobox protein aristaless-like
s2f_0000396002	-0.30078	2559.9	0.26404	-1.1392	0.25463	0.95081	BMA-RME-1	eh domain-containing protein 3
s2f_0003499001	-0.32608	121.04	0.2864	-1.1385	0.25489	0.95117	VPS41	vacuolar protein sorting-associated protein 41 homolog
s2f_0000196018	0.33418	488.09	0.29362	1.1381	0.25507	0.95117	IRAK3	interleukin-1 receptor-associated kinase 3
s2f_0000453007	-0.22426	1048.7	0.19706	-1.138	0.25513	0.95117	PMR1	hypothetical protein
s2f_0000116022	-1.0131	17.96	0.89055	-1.1377	0.25526	0.95117	SOX13	transcription factor sox-13 isoform x1
s2f_0001851001	1.3039	13.658	1.1473	1.1364	0.25578	0.95221	CA-ALPHA1T	voltage-dependent t-type calcium channel subunit alpha-1g-like
s2f_0005652001	1.9905	2.9867	1.753	1.1355	0.25617	0.95221	ILV3	hypothetical protein
s2f_0003893001	2.9145	1.5677	2.5668	1.1355	0.25618	0.95221	ERAL1	gtpase era, mitochondrial
s2f_0007074001	0.30875	858.3	0.27212	1.1346	0.25653	0.95221	ZMYND19	zinc finger mynd domain-containing protein 19
s2f_0006489002	-0.48744	358.64	0.42963	-1.1346	0.25656	0.95221	ASB-1	atp synthase subunit b, mitochondrial
s2f_0002640004	-0.46852	55.851	0.41301	-1.1344	0.25662	0.95221	RHBDD1	rhomboid-related protein 4
s2f_0001327002	-0.50096	61.428	0.44186	-1.1337	0.2569	0.95221	GPN2	gpn-loop gtpase 2
s2f_0001857004	0.41375	103	0.36499	1.1336	0.25697	0.95221	TRMT1	trna (guanine(26)-n(2))-dimethyltransferase
s2f_0006868002	0.25805	326.31	0.22766	1.1335	0.25701	0.95221	DSIM_GD21924	ubia prenyltransferase domain-containing protein 1 homolog
s2f_0003159002	-0.25006	857.39	0.22073	-1.1329	0.25727	0.95221	ATP6V0B	v-type proton atpase 21 kda proteolipid subunit
s2f_0000001031	-0.46419	271.08	0.40981	-1.1327	0.25734	0.95221	PROZA	transmembrane protease serine 9-like
s2f_0000084027	-0.47878	208.63	0.42275	-1.1325	0.25741	0.95221	HAND1	heart- and neural crest derivatives-expressed protein 1
s2f_0011127001	-3.4618	2.1037	3.0574	-1.1323	0.25752	0.95221	YHB1	hypothetical protein
s2f_0002058003	-0.48191	142.01	0.42567	-1.1321	0.25758	0.95221	BMA-JPH-1	junctophilin-1 isoform x1
s2f_0000265013	-0.7182	34.761	0.63441	-1.1321	0.2576	0.95221	BM4450	anoctamin-4
s2f_0003083001	-0.33491	387.12	0.29588	-1.1319	0.25767	0.95221	LMBRD2	lmbr1 domain-containing protein 2 homolog
s2f_0007085002	0.37254	106.57	0.32939	1.131	0.25805	0.95246	BM9902	brca2-interacting transcriptional repressor emsy
s2f_0005004004	-0.90631	142.1	0.80139	-1.1309	0.25809	0.95246	SYMBB.V1.2.007335.T1	hypothetical protein
s2f_0001164001	0.62321	2027.5	0.55127	1.1305	0.25827	0.95246	BMA-TEN-1	teneurin-m isoform x1
s2f_0007570006	-3.7236	1.1906	3.2948	-1.1301	0.25841	0.95246	s2f_0007570006	hypothetical protein
s2f_0001988004	-0.29494	10441	0.26108	-1.1297	0.25861	0.95246	RPL11	60s ribosomal protein l11
s2f_0004841002	0.26371	548.92	0.2335	1.1294	0.25874	0.95246	UBE2S	ubiquitin-conjugating enzyme e2 22-like
s2f_0002045003	1.1565	12.343	1.0241	1.1293	0.25877	0.95246	BHLHE22	class e basic helix-loop-helix protein 22
s2f_0003758001	-0.20326	697.23	0.18	-1.1292	0.25881	0.95246	USO1	general vesicular transport factor p115 isoform x1
s2f_0000168009	0.96225	9.9438	0.85292	1.1282	0.25925	0.95341	CG11951	aminopeptidase n
s2f_0000078027	-0.24234	305.62	0.21487	-1.1278	0.25939	0.95341	MRAS	ras-related protein m-ras
s2f_0002302003	-0.31322	7103.9	0.27807	-1.1264	0.25998	0.95341	RPL24	60s ribosomal protein l24
s2f_0001266002	-0.22437	1258.7	0.19922	-1.1262	0.26006	0.95341	GLUD1	glutamate dehydrogenase, mitochondrial
s2f_0000732005	0.23385	8395.3	0.20767	1.126	0.26015	0.95341	ENO1	enolase
s2f_0003219001	0.29624	817.95	0.26313	1.1258	0.26024	0.95341	CDC27	cell division cycle protein 27 homolog
s2f_0000193009	-0.34537	1565.7	0.30692	-1.1253	0.26047	0.95341	SLC25A11	mitochondrial 2-oxoglutarate/malate carrier protein
s2f_0002412002	0.20979	778.75	0.18655	1.1246	0.26076	0.95341	BMA-SWAN-1	ddb1- and cul4-associated factor 7
s2f_0002399004	0.63912	131.86	0.56876	1.1237	0.26114	0.95341	BM8424	breast cancer anti-estrogen resistance protein 1
s2f_0033896001	-1.0058	7.0333	0.89524	-1.1234	0.26125	0.95341	s2f_0033896001	hypothetical protein
s2f_0005701001	0.34773	630.77	0.3096	1.1232	0.26137	0.95341	TBPH	tar dna-binding protein 43-like
s2f_0001958013	-0.91188	8.4793	0.8119	-1.1231	0.26138	0.95341	s2f_0001958013	histone-lysine n-methyltransferase setmar-like
s2f_0000205002	0.35763	118.73	0.31857	1.1226	0.26161	0.95341	TTLL4	tubulin polyglutamylase ttll4 isoform x1
s2f_0000127008	0.9974	9.9599	0.88849	1.1226	0.26162	0.95341	ACGA	hypothetical protein
s2f_0000728004	-0.29011	3556.2	0.25851	-1.1222	0.26176	0.95341	GOT1	aspartate aminotransferase, cytoplasmic
s2f_0002217002	-0.28069	7461.2	0.25014	-1.1221	0.2618	0.95341	RPS16	40s ribosomal protein s16
s2f_0001958015	1.847	2.0479	1.6462	1.122	0.26186	0.95341	s2f_0001958015	histone-lysine n-methyltransferase setmar-like
s2f_0008412002	0.57704	65.656	0.51451	1.1215	0.26206	0.95341	PCM1	pericentriolar material 1 protein isoform x1
s2f_0004234001	0.47364	692.13	0.42238	1.1213	0.26214	0.95341	ARHGEF10	rho guanine nucleotide exchange factor 10-like
s2f_0000014037	-0.43091	782.7	0.38434	-1.1212	0.26221	0.95341	MYO1D	unconventional myosin-id
s2f_0000328010	-0.38633	2794.4	0.34469	-1.1208	0.26237	0.95341	DSIM_GD19662	neprilysin-2-like
s2f_0002425003	0.5389	34.097	0.48105	1.1202	0.26261	0.95341	MTG1	hypothetical protein
s2f_0006946002	0.37828	87.167	0.33768	1.1202	0.26262	0.95341	BMA-NMAD-1	alpha-ketoglutarate-dependent dioxygenase alkb homolog 4
s2f_0000005062	0.32091	138.65	0.28649	1.1201	0.26265	0.95341	s2f_0000005062	e3 ubiquitin-protein ligase arkadia-like isoform x1
s2f_0001455001	-3.6776	1.1209	3.2835	-1.12	0.26271	0.95341	RYR3	ryanodine receptor 3
s2f_0003374002	0.56152	67.053	0.50141	1.1199	0.26276	0.95341	UTP14	hypothetical protein
s2f_0001130002	-0.35411	9274.5	0.31621	-1.1199	0.26277	0.95341	RPL7	60s ribosomal protein l7
s2f_0002867005	0.41843	161.13	0.37371	1.1197	0.26285	0.95341	CCDC85C	coiled-coil domain-containing protein 85c isoform x1
s2f_0004835001	0.30616	337.55	0.27361	1.119	0.26315	0.95341	1.T00039	ccr4-not transcription complex subunit 11
s2f_0000451007	-0.24119	719.79	0.21561	-1.1186	0.2633	0.95341	BMA-ZIPT-15	zinc transporter zip14-like
s2f_0005633002	-0.43761	142.18	0.39126	-1.1185	0.26337	0.95341	COQ7	5-demethoxyubiquinone hydroxylase, mitochondrial
s2f_0001687003	0.50427	536.12	0.45091	1.1184	0.26341	0.95341	BM11550	protein spinster isoform x1
s2f_0003058002	0.37694	288.46	0.33708	1.1182	0.26346	0.95341	CWC24	hypothetical protein
s2f_0001787005	0.24995	511.07	0.22367	1.1175	0.26379	0.9541	AGO3	piwi-like protein ago3
s2f_0003669002	-0.21828	816.7	0.19544	-1.1169	0.26405	0.95457	DPL1	sphingosine-1-phosphate lyase
s2f_0005049004	0.49173	293.87	0.44055	1.1162	0.26435	0.95516	BMA-SYD-1	rho gtpase-activating protein 100f isoform x1
s2f_0015078001	0.64538	49.633	0.57838	1.1158	0.26449	0.95519	DSIM_GD24124	insulin-like growth factor-binding protein complex acid labile subunit
s2f_0002683002	0.65869	31.233	0.59055	1.1154	0.26469	0.95532	GSTZ1	probable maleylacetoacetate isomerase 2
s2f_0008154001	3.6692	1.1809	3.2904	1.1151	0.26479	0.95532	SYMBB.V1.2.000448.T1	hypothetical protein
s2f_0003822002	0.31054	376.56	0.2786	1.1147	0.265	0.95544	TRAPPC5	trafficking protein particle complex subunit 5
s2f_0002730003	0.46342	682.61	0.41587	1.1144	0.26512	0.95544	DSIM_GD14262	zinc finger miz domain-containing protein 1
s2f_0000054009	0.24271	696.8	0.21807	1.113	0.26572	0.95544	16.M00751	probable protein phosphatase cg10417
s2f_0020061001	2.5541	1.2717	2.2951	1.1129	0.26577	0.95544	s2f_0020061001	potassium voltage-gated channel subfamily kqt member 1-like
s2f_0006462001	0.61038	18.016	0.5487	1.1124	0.26596	0.95544	CUTC	copper homeostasis protein cutc homolog
s2f_0331449001	2.0383	198.66	1.8324	1.1124	0.26598	0.95544	s2f_0331449001	uncharacterized protein loc113792382
s2f_0002665002	-0.25792	2665.7	0.23188	-1.1123	0.26599	0.95544	BSK	stress-activated protein kinase jnk isoform x1
s2f_0003034004	0.26707	455.36	0.24028	1.1115	0.26635	0.95544	BM10500	rest corepressor 3 isoform x1
s2f_0004990001	-0.63401	32.286	0.57042	-1.1115	0.26636	0.95544	PRMT7	protein arginine n-methyltransferase 7
s2f_0013040001	-0.74985	39.444	0.6747	-1.1114	0.2664	0.95544	BM1748	hypothetical protein
s2f_0000333008	1.6985	4.211	1.5292	1.1107	0.2667	0.95544	FUT11	alpha-(1,3)-fucosyltransferase 11
s2f_0003281002	-0.39212	1125.3	0.35305	-1.1107	0.2667	0.95544	STE24	caax prenyl protease 1 homolog
s2f_0000354003	-0.6734	20.846	0.60701	-1.1094	0.26727	0.95544	PKS1	hypothetical protein
s2f_0001667002	0.35413	170.68	0.31929	1.1091	0.26737	0.95544	DENND5B	denn domain-containing protein 5b isoform x1
s2f_0000092025	-0.47938	153.58	0.43246	-1.1085	0.26764	0.95544	LJ6G3V2134260.1	sulfotransferase family cytosolic 1b member 1-like
s2f_0004938001	1.1552	9.5601	1.0422	1.1084	0.26767	0.95544	AGABI1DRAFT_67067	hypothetical protein
s2f_0000133017	1.391	5.8025	1.2557	1.1077	0.26798	0.95544	s2f_0000133017	putative nuclease harbi1
s2f_0006599002	0.30029	213.38	0.2711	1.1077	0.26801	0.95544	SZRD1	suz domain-containing protein 1-like
[truncated: 5,148 more rows]
