# Supplementary material for: Simple protocol for combined extraction of exocrine secretions and RNA in small arthropods
Source: Biol Methods Protoc. 2024 Jul 30;9(1):bpae054. doi: 10.1093/biomethods/bpae054 (PMC11316613; doi:10.1093/biomethods/bpae054)
Supplement: bpae054_Supplementary_Data [file bpae054_supplementary_data.zip › S04_gsea_go_bp.csv]

	pathway	pval	padj	ES	NES	nMoreExtreme	size	leadingEdge
1	Regulation of transcription, DNA_templated	9.99900009999e-05	0.00802419758024198	0.406367075447505	2.58209754254697	0	308	s2f_0000360011|s2f_0000239003|s2f_0000002013|s2f_0000116005|s2f_0000142026|s2f_0000002116|s2f_0000002022|s2f_0000084033|s2f_0000028013|s2f_0003160006|s2f_0000002105|s2f_0000028029|s2f_0000002080|s2f_0000002035|s2f_0000231019|s2f_0000231022|s2f_0000031033|s2f_0000002038|s2f_0000028036|s2f_0000002019|s2f_0000002002|s2f_0001902003|s2f_0004110003|s2f_0000727012|s2f_0000002063|s2f_0000002023|s2f_00000…
2	Regulation of transcription by RNA polymerase II	9.99900009999e-05	0.00802419758024198	0.468906378158588	2.88999805517514	0	199	s2f_0000360011|s2f_0000002013|s2f_0000142026|s2f_0000002116|s2f_0000002022|s2f_0001486008|s2f_0000028013|s2f_0000028029|s2f_0000002080|s2f_0000002035|s2f_0000002038|s2f_0000028036|s2f_0000002019|s2f_0040706001|s2f_0000002002|s2f_0004110003|s2f_0000002063|s2f_0000002023|s2f_0000002088|s2f_0000028044|s2f_0007926002|s2f_0004464003|s2f_0000657007|s2f_0000142014|s2f_0000028028|s2f_0000002033|s2f_00000…
3	Cell cycle	9.99900009999e-05	0.00802419758024198	0.548546059432794	2.83176263844818	0	41	s2f_0000153008|s2f_0003503001|s2f_0003455001|s2f_0000153011|s2f_0004032002|s2f_0000006043|s2f_0001655003|s2f_0006529002|s2f_0000373004|s2f_0004919002|s2f_0003116001|s2f_0003668002|s2f_0003966002|s2f_0003014002|s2f_0000153016|s2f_0000006014|s2f_0003939002|s2f_0003503002|s2f_0003280001|s2f_0002285003|s2f_0002955002|s2f_0003957002|s2f_0000153010|s2f_0001015001|s2f_0002911003
4	Methylation	9.99900009999e-05	0.00802419758024198	0.415564511993516	2.40100006279651	0	93	s2f_0044551001|s2f_0001958015|s2f_0001355001|s2f_0005254002|s2f_0049999001|s2f_0003776002|s2f_0002244003|s2f_0004511001|s2f_0003054001|s2f_0000029009|s2f_0002725002|s2f_0001710001|s2f_0001857004|s2f_0004938001|s2f_0003990001|s2f_0004858001|s2f_0000029017|s2f_0002375001|s2f_0000741006|s2f_0002237004|s2f_0000029003|s2f_0003929002|s2f_0001370002|s2f_0001258003|s2f_0000840002|s2f_0001370004|s2f_00004…
5	Wnt signaling pathway	0.0001999800019998	0.0128387161283872	0.624501900965911	2.97914654660752	1	27	s2f_0000147017|s2f_0000147029|s2f_0000147030|s2f_0000314022|s2f_0000147016|s2f_0000147006|s2f_0000785008|s2f_0000147020|s2f_0000147027|s2f_0000147032|s2f_0000314004|s2f_0000065001|s2f_0004091004|s2f_0004091001|s2f_0006278001
6	Cyclic nucleotide biosynthetic process	0.0004999500049995	0.0267473252674733	0.682546800445945	2.99022540674783	4	18	s2f_0000357008|s2f_0000127021|s2f_0000127002|s2f_0000127026|s2f_0000357019|s2f_0000357009|s2f_0000127032|s2f_0000127001|s2f_0000127008|s2f_0000357011|s2f_0000127023|s2f_0000127006|s2f_0000357001
7	Nervous system development	0.0006999300069993	0.0320967903209679	0.629877253036633	2.85664148377722	6	21	s2f_0000116005|s2f_0001328003|s2f_0000427013|s2f_0002742006|s2f_0000785008|s2f_0000534001|s2f_0000745001|s2f_0002742005|s2f_0002254005|s2f_0002810003|s2f_0004091004|s2f_0000107026|s2f_0000867002
8	DNA replication	0.0007999200079992	0.0320967903209679	0.450540220591817	2.42306326941104	7	53	s2f_0023551001|s2f_0001340004|s2f_0029429001|s2f_0037988001|s2f_0000153008|s2f_0000733001|s2f_0000153002|s2f_0001340002|s2f_0000153011|s2f_0004187001|s2f_0000733002|s2f_0000733005|s2f_0000153005|s2f_0001340001|s2f_0003966002|s2f_0002206002|s2f_0001444005|s2f_0003338002|s2f_0001436021|s2f_0000153016|s2f_0000153004|s2f_0002704002|s2f_0003660001|s2f_0005711002
9	CGMP biosynthetic process	0.0011998800119988	0.0427957204279572	0.751704589394335	2.83879568027199	11	10	s2f_0000127021|s2f_0000127002|s2f_0000127026|s2f_0000127032|s2f_0000127001|s2f_0000127008|s2f_0000127023|s2f_0000127006
10	DNA replication initiation	0.0015998400159984	0.0513548645135487	0.761244015781958	2.79973547638347	15	9	s2f_0000153008|s2f_0000153002|s2f_0000153011|s2f_0000153005|s2f_0001340001|s2f_0003966002|s2f_0000153016|s2f_0000153004
11	Cell division	0.0017998200179982	0.0525220205252202	0.494495740084255	2.55273834815313	17	41	s2f_0000509006|s2f_0003503001|s2f_0003455001|s2f_0000869001|s2f_0000006043|s2f_0006529002|s2f_0000151008|s2f_0004919002|s2f_0003116001|s2f_0001340001|s2f_0003668002|s2f_0000006014|s2f_0003219001|s2f_0003503002|s2f_0000221009|s2f_0003786002|s2f_0003280001|s2f_0002285003|s2f_0003957002|s2f_0004454004|s2f_0001015001|s2f_0002911003|s2f_0003116002
12	Double_strand break repair via homologous recombination	0.0024997500249975	0.0668683131686831	0.824492543320203	2.70635477818198	24	6	s2f_0004165002|s2f_0005597002|s2f_0003642001|s2f_0000373002
13	Microtubule_based process	0.0031996800319968	0.0790074838669979	0.557693480759528	2.60402266325225	31	24	s2f_0000188011|s2f_0005685008|s2f_0000169002|s2f_0000434004|s2f_0000169013|s2f_0000169001|s2f_0000188006|s2f_0000169014|s2f_0000188007|s2f_0000169006|s2f_0000169007|s2f_0000188016|s2f_0000169015
14	DNA duplex unwinding	0.0034996500349965	0.0791720827917208	0.518115785800573	2.51249785657325	34	29	s2f_0006759002|s2f_0029429001|s2f_0000153008|s2f_0000153002|s2f_0000153011|s2f_0001220004|s2f_0000275006|s2f_0000153005|s2f_0000275007|s2f_0000025032|s2f_0001220003|s2f_0000153016|s2f_0000153004
15	Peptidyl_tyrosine phosphorylation	0.0036996300369963	0.0791720827917208	0.476807012911674	2.42767003509767	36	38	s2f_0000785007|s2f_0000785003|s2f_0000009050|s2f_0000165026|s2f_0000785008|s2f_0000165016|s2f_0000254004|s2f_0000785004|s2f_0001385004|s2f_0016567001|s2f_0000009069|s2f_0000270004|s2f_0000263012|s2f_0000263002|s2f_0003075003|s2f_0003075004|s2f_0000009045|s2f_0004514001|s2f_0002009002|s2f_0001865001|s2f_0000009029|s2f_0006660003|s2f_0000785009
16	ATP synthesis coupled proton transport	0.0045995400459954	0.0887381850050289	0.637290592550781	2.63447437989824	45	14	s2f_0005923001|s2f_0005893001|s2f_0002235003
17	Histone acetylation	0.0046995300469953	0.0887381850050289	0.620082829792513	2.60317015056923	46	15	s2f_0000563006|s2f_0003843002|s2f_0002719001|s2f_0000564007|s2f_0001876003|s2f_0004299001|s2f_0001134003|s2f_0000564002|s2f_0001278006|s2f_0003991002
18	Transcription by RNA polymerase II	0.0067993200679932	0.121254541212545	0.756561943163785	2.58991447873989	67	7	s2f_0000575006|s2f_0001345001|s2f_0001769003
19	Negative regulation of Wnt signaling pathway	0.0074992500749925	0.126697856530136	0.816621304511916	2.53475528202731	74	5	s2f_0008053002|s2f_0005955001|s2f_0004091004|s2f_0004091001
20	ATP biosynthetic process	0.0092990700929907	0.149250074992501	0.711342492138499	2.52745924655677	92	8	s2f_0005923001|s2f_0002235003
21	DNA repair	0.0112988701129887	0.172711300298542	0.376885182496026	2.06211684875109	112	59	s2f_0023551001|s2f_0004632002|s2f_0004165002|s2f_0006985001|s2f_0000254004|s2f_0002686001|s2f_0001220004|s2f_0002104004|s2f_0003342001|s2f_0000373004|s2f_0003642001|s2f_0000373002|s2f_0003929002|s2f_0005973002|s2f_0001245001
22	Cytoskeleton organization	0.0170982901709829	0.249479597494796	0.436256290235516	2.16795389523434	170	33	s2f_0000188011|s2f_0013619001|s2f_0000169002|s2f_0000169013|s2f_0000169001|s2f_0000188006|s2f_0000169014|s2f_0000188007|s2f_0000169006|s2f_0000169007|s2f_0000188016|s2f_0000169015|s2f_0003301004|s2f_0001783002|s2f_0000285016
23	DNA topological change	0.0184981501849815	0.258169835190394	0.636080346108205	2.40214329447261	184	10	s2f_0009635004|s2f_0001522001|s2f_0001522004|s2f_0001891001|s2f_0002020002|s2f_0010386001|s2f_0001891002
24	Cellular response to DNA damage stimulus	0.0228977102289771	0.304277572242776	0.363279994109218	1.95931880408716	228	54	s2f_0023551001|s2f_0004632002|s2f_0004165002|s2f_0005654001|s2f_0002686001|s2f_0001220004|s2f_0003342001|s2f_0006990001
25	Cell differentiation	0.0236976302369763	0.304277572242776	0.508257118303096	2.25097980862967	236	19	s2f_0000427013|s2f_0002254005|s2f_0000107029|s2f_0000929010|s2f_0003269002|s2f_0000107026|s2f_0002614001|s2f_0004374003|s2f_0000107006|s2f_0000332001|s2f_0004936003|s2f_0005374003|s2f_0000427010
26	Protein phosphorylation	0.030996900309969	0.382692499980771	0.241136786906978	1.50540175744671	309	233	s2f_0000013038|s2f_0006977001|s2f_0008963001|s2f_0000785007|s2f_0000785003|s2f_0000009050|s2f_0003372001|s2f_0000165026|s2f_0000254011|s2f_0000785008|s2f_0000165016|s2f_0000254004|s2f_0006499001|s2f_0001030003|s2f_0000785004|s2f_0001385004|s2f_0000112020|s2f_0000013015|s2f_0000009069|s2f_0000127032|s2f_0003410002|s2f_0000127008|s2f_0000011050|s2f_0001541006|s2f_0000270004|s2f_0003514001|s2f_00000…
27	Mitochondrial translation	0.0378962103789621	0.442477180853343	0.665427999835423	2.27793854410094	378	7	s2f_0001925003|s2f_0000415001|s2f_0001284001|s2f_0007232001
28	Extracellular matrix organization	0.0385961403859614	0.442477180853343	0.692219828573769	2.27217632929565	385	6	s2f_0000105024|s2f_0000374007|s2f_0012178001|s2f_0000073027|s2f_0000073038|s2f_0001418004
29	DNA_templated transcription, initiation	0.0422957704229577	0.44274690178041	0.444305521000287	2.05295610254606	422	23	s2f_0003160006|s2f_0000175011|s2f_0003014002|s2f_0003824001|s2f_0001876003|s2f_0001042004|s2f_0000175003|s2f_0002033003|s2f_0002987002|s2f_0001042005
30	Cell adhesion	0.0424957504249575	0.44274690178041	0.362775491087779	1.88533792883688	424	43	s2f_0000318021|s2f_0000318010|s2f_0000745001|s2f_0000318017|s2f_0002810003|s2f_0000318005|s2f_0002399004|s2f_0000745005|s2f_0002414005|s2f_0002763001|s2f_0012178001|s2f_0004091004|s2f_0000310016|s2f_0011884001|s2f_0000897005|s2f_0001961004|s2f_0006953002|s2f_0002763002|s2f_0000318013|s2f_0002143003|s2f_0000582007|s2f_0000416008|s2f_0000723011|s2f_0000416013|s2f_0000131018
31	RNA processing	0.0438956104389561	0.44274690178041	0.364234456711045	1.88520881396714	438	42	s2f_0001355001|s2f_0002878001|s2f_0012634001|s2f_0002870001|s2f_0003572001|s2f_0004959002|s2f_0001820003|s2f_0003169002|s2f_0002916001|s2f_0001515002|s2f_0005337001|s2f_0001811001|s2f_0005518001|s2f_0003468001|s2f_0003546001|s2f_0000760003|s2f_0000760002|s2f_0004444001|s2f_0002509001|s2f_0005773002|s2f_0001727001|s2f_0004321002|s2f_0003768003|s2f_0000477004|s2f_0005773001
32	Spliceosomal snRNP assembly	0.0442955704429557	0.44274690178041	0.628093967822893	2.2316702913502	442	8	s2f_0002878001|s2f_0004802001|s2f_0003920002
33	Isoprenoid biosynthetic process	0.0464953504649535	0.44274690178041	0.540713152406176	2.14779600838439	464	12	s2f_0004758003|s2f_0001745004|s2f_0003851001|s2f_0000738005|s2f_0003600002|s2f_0003674004|s2f_0000738001|s2f_0002013002|s2f_0003197001
34	Regulation of cyclin_dependent protein serine/threonine kinase activity	0.0468953104689531	0.44274690178041	0.623318012450255	2.21470092328753	468	8	s2f_0000151012|s2f_0000272002|s2f_0000151007|s2f_0000151005|s2f_0002123005
35	Cell_cell adhesion	0.0506949305069493	0.464944934078021	0.672356345160198	2.20697545673084	506	6	s2f_0009768003|s2f_0012830001|s2f_0002763001|s2f_0000723011|s2f_0004434004
36	MRNA processing	0.0571942805719428	0.501805916969279	0.280518010577274	1.6194942049635	571	92	s2f_0002878001|s2f_0001886002|s2f_0003572001|s2f_0003905001|s2f_0005170002|s2f_0003708001|s2f_0003058002|s2f_0002120001|s2f_0003169002|s2f_0005701001|s2f_0003721001|s2f_0002343003|s2f_0003820002|s2f_0002916001|s2f_0000394001|s2f_0007023002|s2f_0005609002|s2f_0000036009|s2f_0005337001|s2f_0001180004|s2f_0004202001|s2f_0003087002|s2f_0001456001|s2f_0001283003|s2f_0001180003|s2f_0006814002|s2f_00026…
37	Regulation of catalytic activity	0.0590940905909409	0.501805916969279	0.26543602842569	1.56444575044201	590	117	s2f_0000080007|s2f_0000854003|s2f_0003715001|s2f_0008429001|s2f_0002374006|s2f_0004740001|s2f_0002892002|s2f_0004987002|s2f_0003734003|s2f_0000162005|s2f_0002443004|s2f_0028241001|s2f_0004234001|s2f_0002218005|s2f_0000139024|s2f_0000958002|s2f_0001667002|s2f_0002133006|s2f_0007966002|s2f_0005142004|s2f_0001352002|s2f_0001398003|s2f_0000190005|s2f_0003940002|s2f_0000066015|s2f_0000251006|s2f_00030…
38	Nucleoside monophosphate phosphorylation	0.061993800619938	0.501805916969279	0.689729265742043	2.14088818139932	619	5	s2f_0000507008|s2f_0000507003|s2f_0003389001
39	MRNA export from nucleus	0.0626937306269373	0.501805916969279	0.652709981450121	2.14248726853382	626	6	s2f_0006457002|s2f_0004014002|s2f_0003268001|s2f_0001822001|s2f_0003853002|s2f_0001024002
40	Intracellular receptor signaling pathway	0.0633936606339366	0.501805916969279	0.651512908284111	2.13855793683894	633	6	s2f_0001902003|s2f_0001902006|s2f_0003081001|s2f_0004936003
41	Positive regulation of proteasomal protein catabolic process	0.0640935906409359	0.501805916969279	0.556347757573862	2.10103494539286	640	10	s2f_0000166005|s2f_0000166001|s2f_0000166016|s2f_0000166015|s2f_0000166012|s2f_0000166003
42	Nucleotide_excision repair	0.0673932606739326	0.513548645135487	0.488473052760675	2.01928250284996	673	14	s2f_0004971002|s2f_0004032002|s2f_0003342001|s2f_0003922002|s2f_0004275002|s2f_0004224001|s2f_0025778001|s2f_0004009001|s2f_0004208002|s2f_0003318001
43	Rhythmic process	0.0687931206879312	0.513548645135487	0.512388961342578	2.03528795446264	687	12	s2f_0002281005|s2f_0007352001|s2f_0002389004|s2f_0003970002|s2f_0001278006|s2f_0000013024|s2f_0008430002
44	Electron transport chain	0.0714928507149285	0.521572842715728	0.424127502666468	1.92351797542593	714	21	s2f_0001981002|s2f_0003349001|s2f_0003452001|s2f_0005829001|s2f_0004238002
45	Regulation of synaptic transmission, cholinergic	0.0754924507549245	0.526806015050669	0.638055790195215	2.09438563214618	754	6	s2f_0035840001|s2f_0008430002|s2f_0012092001|s2f_0014094001
46	Positive regulation of voltage_gated potassium channel activity	0.0754924507549245	0.526806015050669	0.638055790195215	2.09438563214618	754	6	s2f_0035840001|s2f_0008430002|s2f_0012092001|s2f_0014094001
47	Intracellular signal transduction	0.077992200779922	0.532670137241595	0.276923097393718	1.58137472960254	779	84	s2f_0000357008|s2f_0005528004|s2f_0001795003|s2f_0000009050|s2f_0000127021|s2f_0000127002|s2f_0000127026|s2f_0000357019|s2f_0000357009|s2f_0000127032|s2f_0000127001|s2f_0000162005|s2f_0000127008|s2f_0000357011|s2f_0005568002|s2f_0000011052|s2f_0002345001|s2f_0004866002|s2f_0001462003|s2f_0000127023|s2f_0003884001|s2f_0000127006|s2f_0000011032|s2f_0000357001
48	Cell migration	0.0824917508249175	0.539340708786264	0.630374899270813	2.06917349891058	824	6	s2f_0000785008|s2f_0003779002|s2f_0000131011|s2f_0004338002|s2f_0001004010
49	Nuclear_transcribed mRNA catabolic process, nonsense_mediated decay	0.0837916208379162	0.539340708786264	0.513290950961394	1.9906446102285	837	11	s2f_0003490002|s2f_0000429005|s2f_0007023002|s2f_0003742001|s2f_0001428002|s2f_0003468001|s2f_0003778002|s2f_0000219002|s2f_0002346003
50	Sleep	0.0870912908709129	0.539340708786264	0.597157761070925	2.04423120335921	870	7	s2f_0035840001|s2f_0008430002|s2f_0000100014|s2f_0012092001|s2f_0014094001
51	Protein autophosphorylation	0.0895910408959104	0.539340708786264	0.595059153240538	2.03704710580549	895	7	s2f_0000263012|s2f_0000009001|s2f_0001349008|s2f_0000011017|s2f_0000011047|s2f_0000263008
52	Protein O_linked mannosylation	0.0900909909009099	0.539340708786264	0.566768395446347	2.01377541417575	900	8	s2f_0000899004|s2f_0001643005|s2f_0000899010|s2f_0001643003|s2f_0000899009|s2f_0000899001|s2f_0003019003
53	Protein folding	0.0907909209079092	0.539340708786264	0.303956011853314	1.63471453640916	907	53	s2f_0003932001|s2f_0007572002|s2f_0000398004|s2f_0001691003|s2f_0133700001|s2f_0000398003|s2f_0000848001|s2f_0000398002|s2f_0000381007|s2f_0000090003|s2f_0000848003|s2f_0000398005|s2f_0000468006|s2f_0000398007|s2f_0000090010|s2f_0001691002|s2f_0000468005|s2f_0000090017|s2f_0000381009|s2f_0003285002|s2f_0005766002
54	DNA metabolic process	0.0924907509249075	0.539340708786264	0.618685607611547	2.03080399442941	924	6	s2f_0000373004|s2f_0001891001|s2f_0000373002|s2f_0010386001|s2f_0001891002
55	Homophilic cell adhesion via plasma membrane adhesion molecules	0.0931906809319068	0.539340708786264	0.450086160502996	1.88950701730889	931	15	s2f_0000318021|s2f_0000318010|s2f_0000318017|s2f_0000318005|s2f_0002414005|s2f_0002763001|s2f_0002690002|s2f_0011884001|s2f_0002763002|s2f_0000318013
56	Negative regulation of catalytic activity	0.0940905909409059	0.539340708786264	0.521231901534172	1.96842069527255	940	10	s2f_0005962001|s2f_0008664002|s2f_0000199024|s2f_0002500005|s2f_0005450002
57	MRNA polyadenylation	0.0980901909809019	0.552402654471395	0.612579021111129	2.01075943527884	980	6	s2f_0000068026|s2f_0002255001|s2f_0004156004|s2f_0003607002
58	Phosphatidylinositol dephosphorylation	0.103989601039896	0.575528654031149	0.524896680774967	1.93048723948528	1039	9	s2f_0000143002|s2f_0000495001|s2f_0000283009|s2f_0000143015|s2f_0005961002|s2f_0000283008|s2f_0000143011
59	Chromatin remodeling	0.107189281071893	0.583182359730129	0.429264952375008	1.83053665767829	1071	16	s2f_0004632002|s2f_0004624001|s2f_0003929002|s2f_0003363004|s2f_0004708001|s2f_0000025017|s2f_0000025001|s2f_0000043018
60	RNA methylation	0.11008899110089	0.588976102389761	0.444705607523921	1.83835371699057	1100	14	s2f_0001355001|s2f_0000741006|s2f_0003053002|s2f_0002792001|s2f_0001811001|s2f_0001710003
61	Transmembrane receptor protein tyrosine kinase signaling pathway	0.114288571142886	0.601420185850268	0.429666041562585	1.80378130206124	1142	15	s2f_0000785003|s2f_0001328003|s2f_0000785008|s2f_0001385004|s2f_0000270004|s2f_0001398003|s2f_0004514001|s2f_0006660003
62	Protein glycosylation	0.118388161183882	0.612945157097194	0.285880219484371	1.55425430234779	1183	57	s2f_0000899004|s2f_0000126028|s2f_0000093008|s2f_0001643005|s2f_0000333008|s2f_0000508004|s2f_0004576001|s2f_0000126003|s2f_0000899010|s2f_0001643003|s2f_0000126006|s2f_0002389004|s2f_0000093003|s2f_0001059004|s2f_0006776002|s2f_0000899009|s2f_0000333002|s2f_0007684001|s2f_0000899001|s2f_0003982001|s2f_0000508005
63	Transcription, DNA_templated	0.121087891210879	0.614296903642969	0.311053215188617	1.60575189301533	1210	41	s2f_0000575006|s2f_0003630002|s2f_0001932003|s2f_0012049001|s2f_0001352002|s2f_0000575007|s2f_0004188001|s2f_0001255001|s2f_0002400001|s2f_0003617001|s2f_0007170001|s2f_0002033003
64	Negative regulation of transcription by RNA polymerase II	0.122887711228877	0.614296903642969	0.341754186497719	1.65726790146664	1228	29	s2f_0012877001|s2f_0001866002|s2f_0005687003|s2f_0003770001|s2f_0004463002|s2f_0001004009|s2f_0002320006|s2f_0013969001|s2f_0000682005|s2f_0004936003|s2f_0000088019|s2f_0007835002
65	Chromosome organization	0.129387061293871	0.614296903642969	0.612432845373171	1.9009636181663	1293	5	s2f_0003116001|s2f_0002226003|s2f_0003116002
66	RNA phosphodiester bond hydrolysis, endonucleolytic	0.12988701129887	0.614296903642969	0.427846103811894	1.76865877545792	1298	14	s2f_0003912001|s2f_0004300001|s2f_0002407002|s2f_0006711001|s2f_0004959002
67	Transcription initiation from RNA polymerase II promoter	0.12998700129987	0.614296903642969	0.442044184411864	1.79223143677224	1299	13	s2f_0004971002|s2f_0003263002|s2f_0003696001|s2f_0007119002|s2f_0003056001|s2f_0005724002
68	Meiotic cell cycle	0.130986901309869	0.614296903642969	0.499273059349208	1.83624759956453	1309	9	s2f_0000373004|s2f_0003116001|s2f_0006796002|s2f_0007123002|s2f_0000036021
69	Autophagosome assembly	0.135086491350865	0.614296903642969	0.574462530078706	1.88564399491631	1350	6	s2f_0006950002|s2f_0003343004|s2f_0003280001|s2f_0006871001
70	Translational elongation	0.135686431356864	0.614296903642969	0.383698224555604	1.69933076188941	1356	19	s2f_0000288012|s2f_0001925003|s2f_0000288003|s2f_0001284002|s2f_0003661001|s2f_0001253004
71	MRNA transport	0.137586241375862	0.614296903642969	0.478205863412228	1.80593381826917	1375	10	s2f_0007163001|s2f_0007023002|s2f_0002874001|s2f_0001889004|s2f_0003468001|s2f_0003778002
72	Biological_process	0.137786221377862	0.614296903642969	0.328107609365869	1.61207210120951	1377	31	s2f_0002902005|s2f_0007121002|s2f_0005237001|s2f_0002803001|s2f_0002541001|s2f_0007940002|s2f_0006894002|s2f_0006599002|s2f_0006923001|s2f_0006366003|s2f_0014575001|s2f_0005900003
73	Endocytosis	0.141385861413859	0.621710431696556	0.315065155053804	1.58208569490147	1413	35	s2f_0009094001|s2f_0000256018|s2f_0000256003|s2f_0009094002|s2f_0009094004|s2f_0000256012|s2f_0000256014|s2f_0000256019|s2f_0000256017|s2f_0003000004|s2f_0003280001|s2f_0002548003|s2f_0000256007
74	Nucleocytoplasmic transport	0.148885111488851	0.644503549645036	0.483758605349117	1.77918788367809	1488	9	s2f_0003320001|s2f_0007163001|s2f_0006445002|s2f_0001806004|s2f_0001889004
75	CAMP biosynthetic process	0.150584941505849	0.644503549645036	0.527397324165587	1.80542251463662	1505	7	s2f_0000357019|s2f_0000357009|s2f_0000357011|s2f_0000357001
76	Ion transmembrane transport	0.154884511548845	0.654183265883938	0.264904662169734	1.45425830899812	1548	61	s2f_0001135004|s2f_0002024001|s2f_0000075005|s2f_0000335012|s2f_0001135003|s2f_0000069017|s2f_0000069036|s2f_0000233011|s2f_0000542009|s2f_0001851003|s2f_0000075030|s2f_0000075036|s2f_0001388004|s2f_0000075003|s2f_0000038017|s2f_0000230004|s2f_0000075011|s2f_0005747001|s2f_0000437007|s2f_0000075045|s2f_0000038022
77	Gene silencing by RNA	0.161883811618838	0.661595090490951	0.546329248550363	1.79329793125931	1618	6	s2f_0004835001|s2f_0001292007|s2f_0000036021|s2f_0001292005|s2f_0002708001
78	Regulation of ion transmembrane transport	0.162783721627837	0.661595090490951	0.354394880433869	1.60726413313862	1627	21	s2f_0000335012|s2f_0000233002|s2f_0000542009|s2f_0000437012|s2f_0000063033|s2f_0000230004|s2f_0001032005|s2f_0000437009|s2f_0000063034|s2f_0000063017|s2f_0000233016
79	Cell surface receptor signaling pathway	0.163783621637836	0.661595090490951	0.376436007610897	1.62988449415673	1637	17	s2f_0000314022|s2f_0002072003|s2f_0000122008|s2f_0000314006|s2f_0002414005|s2f_0000314004
80	TRNA aminoacylation for protein translation	0.164883511648835	0.661595090490951	0.303662979366198	1.52483017566439	1648	35	s2f_0001464004|s2f_0004548002|s2f_0002745001|s2f_0005785002|s2f_0003975002|s2f_0000915002|s2f_0001947001|s2f_0001464002|s2f_0001268003|s2f_0001590003|s2f_0004905002|s2f_0003113002
81	Regulation of GTPase activity	0.16978302169783	0.661805248046624	0.509048521405299	1.74260964073275	1697	7	s2f_0002335005|s2f_0006084002|s2f_0004652002|s2f_0000066018|s2f_0002935001
82	Regulation of postsynaptic membrane potential	0.171482851714829	0.661805248046624	0.464811793994717	1.70950449856961	1714	9	s2f_0000075005|s2f_0000075030|s2f_0000075036|s2f_0000075003|s2f_0000075011|s2f_0000075045
83	Excitatory postsynaptic potential	0.171482851714829	0.661805248046624	0.464811793994717	1.70950449856961	1714	9	s2f_0000075005|s2f_0000075030|s2f_0000075036|s2f_0000075003|s2f_0000075011|s2f_0000075045
84	Chemical synaptic transmission	0.173182681731827	0.661805248046624	0.5715485858303	1.77406074133038	1731	5	s2f_0000046032|s2f_0001628001|s2f_0001628003|s2f_0002305003|s2f_0001704008
85	Regulation of cell cycle	0.177882211778822	0.671766940952964	0.429810145510457	1.66688940839378	1778	11	s2f_0000272002|s2f_0006650003|s2f_0000151014|s2f_0004858001|s2f_0005997002|s2f_0006040001|s2f_0000657003
86	Malpighian tubule morphogenesis	0.18028197180282	0.672912941264013	0.565297142281802	1.75465654569245	1802	5	s2f_0001866002|s2f_0004463002|s2f_0004338002
87	Response to stimulus	0.182881711828817	0.674770453989084	0.474731333881204	1.68676005258894	1828	8	s2f_0001135003|s2f_0000418008|s2f_0000028028
88	Modification_dependent protein catabolic process	0.189181081891811	0.69008099190081	0.555587995836944	1.72451979797462	1891	5	s2f_0000100018|s2f_0000100007|s2f_0000100002
89	Retrograde vesicle_mediated transport, Golgi to endoplasmic reticulum	0.193280671932807	0.690577334019175	0.517548309265344	1.69882596400426	1932	6	s2f_0004143002|s2f_0002865002|s2f_0002100002|s2f_0002496003
90	DNA recombination	0.194680531946805	0.690577334019175	0.357889202268579	1.54958093702509	1946	17	s2f_0004632002|s2f_0000275006|s2f_0000275008|s2f_0000275007|s2f_0000373002
91	Neurogenesis	0.198880111988801	0.690577334019175	0.462720677412914	1.64408518769125	1988	8	s2f_0002045003|s2f_0002079003|s2f_0013969001|s2f_0002079002|s2f_0002802002
92	Cellular component organization	0.199380061993801	0.690577334019175	0.546915774013485	1.69760161698611	1993	5	s2f_0013619001|s2f_0000097021
93	Intracellular transport	0.200679932006799	0.690577334019175	0.545604138856335	1.69353036128373	2006	5	s2f_0001367003|s2f_0006456002|s2f_0001367004|s2f_0002966003
94	Protein homooligomerization	0.202279772022798	0.690577334019175	0.399769001700195	1.58794411104413	2022	12	s2f_0004783004|s2f_0000063033|s2f_0001514001|s2f_0000350008|s2f_0000350003|s2f_0000063034|s2f_0000063017|s2f_0000063021|s2f_0000063007
95	SnRNA processing	0.204679532046795	0.690577334019175	0.541520808978248	1.68085589158822	2046	5	s2f_0005360002|s2f_0005393001|s2f_0006693001|s2f_0005116002
96	Cell redox homeostasis	0.207479252074793	0.690577334019175	0.505910113452279	1.66062417903569	2074	6	s2f_0001825004
97	RNA modification	0.208679132086791	0.690577334019175	0.474484286568157	1.62428699304983	2086	7	s2f_0000541007|s2f_0002632001|s2f_0000541001|s2f_0000541003|s2f_0003203001|s2f_0004996002
98	Cilium assembly	0.213178682131787	0.695745131369216	0.419587816948278	1.58456406818966	2131	10	s2f_0008412002|s2f_0006235002|s2f_0006910002|s2f_0005842002
99	Cell communication	0.215278472152785	0.695745131369216	0.530712789768134	1.64730829292808	2152	5	s2f_0000818005|s2f_0000818012
100	Microtubule_based movement	0.218178182181782	0.695745131369216	0.298795092213181	1.43782420618168	2181	28	s2f_0000006043|s2f_0000006003|s2f_0000977005|s2f_0000006027|s2f_0000006014|s2f_0000006013|s2f_0005160001|s2f_0001391005|s2f_0000006050|s2f_0000006020|s2f_0000006059|s2f_0003176002|s2f_0000006001|s2f_0003643004
101	Mitochondrion organization	0.220677932206779	0.695745131369216	0.398144819053583	1.5440849612777	2206	11	s2f_0001757003|s2f_0003548004|s2f_0003183003|s2f_0000754003|s2f_0003548001|s2f_0001757002|s2f_0000601007
102	Ribosomal large subunit biogenesis	0.221077892210779	0.695745131369216	0.445803908475013	1.58397849570182	2210	8	s2f_0000254004|s2f_0003703001|s2f_0003464002
103	Positive regulation of transcription, DNA_templated	0.231476852314769	0.721398733913016	0.319506045461055	1.44903506100827	2314	21	s2f_0001866002|s2f_0006749002|s2f_0004463002|s2f_0001742002|s2f_0004805001|s2f_0007517001|s2f_0001612004|s2f_0001278006|s2f_0002543003|s2f_0001004010
104	Signal transduction	0.245375462453755	0.7573608023813	0.194006080241401	1.19476136147077	2453	197	s2f_0009967001|s2f_0014523001|s2f_0000885012|s2f_0007312002|s2f_0001619002|s2f_0000931005|s2f_0005791003|s2f_0000162007|s2f_0001216005|s2f_0000129001|s2f_0002817003|s2f_0000931008|s2f_0000935008|s2f_0000216005|s2f_0000118020|s2f_0001186002|s2f_0003221005|s2f_0002021002|s2f_0000118021|s2f_0003880001|s2f_0000935004|s2f_0006303002|s2f_0002085004|s2f_0000600009|s2f_0003264001|s2f_0000600010|s2f_00008…
105	Exocytosis	0.249375062493751	0.762375191052323	0.311822659626623	1.41418909918843	2493	21	s2f_0004577004|s2f_0003023006|s2f_0013290001|s2f_0001312007|s2f_0000855003|s2f_0012878001
106	Phospholipid metabolic process	0.254874512548745	0.769123087691231	0.46345101750045	1.52125435921442	2548	6	s2f_0000868001|s2f_0002196001|s2f_0002196004
107	Arachidonic acid secretion	0.256374362563744	0.769123087691231	0.497190975622503	1.54325811079432	2563	5	s2f_0000868001|s2f_0002196001|s2f_0002196004
108	7_methylguanosine mRNA capping	0.26007399260074	0.772997700229977	0.494119294315318	1.53372375212026	2600	5	s2f_0002733001|s2f_0003778002|s2f_0001243002|s2f_0006356001|s2f_0000033005
109	Steroid biosynthetic process	0.266473352664734	0.784751800049353	0.430261876813486	1.47290182182453	2664	7	s2f_0001745004|s2f_0003851001|s2f_0000616005|s2f_0003600002
110	RNA splicing	0.26987301269873	0.786944519833731	0.228580340245122	1.25922700865818	2698	63	s2f_0002878001|s2f_0003905001|s2f_0003058002|s2f_0005701001|s2f_0003721001|s2f_0002343003|s2f_0003820002|s2f_0002916001|s2f_0000394001|s2f_0007023002|s2f_0005609002|s2f_0000036009|s2f_0005337001|s2f_0001180004|s2f_0003087002|s2f_0001283003|s2f_0001180003|s2f_0006814002|s2f_0002637002|s2f_0000500007|s2f_0003468001|s2f_0005853002|s2f_0003778002|s2f_0004396002|s2f_0003507002|s2f_0004450001
111	G protein_coupled receptor signaling pathway	0.272172782721728	0.786944519833731	0.211701805688448	1.22322942360124	2721	94	s2f_0000050006|s2f_0000314022|s2f_0001124005|s2f_0002085006|s2f_0000418008|s2f_0000934006|s2f_0002072003|s2f_0002410002|s2f_0000122008|s2f_0000129011|s2f_0013725001|s2f_0002084002|s2f_0002410001|s2f_0015925001|s2f_0000046044|s2f_0002414005|s2f_0001054008|s2f_0000118028|s2f_0007518001|s2f_0000046023|s2f_0000129006|s2f_0002530006|s2f_0001020006|s2f_0000046014|s2f_0000046032|s2f_0000139018|s2f_00000…
112	Protein import into nucleus	0.274572542745725	0.786944519833731	0.362522862909053	1.4059359156495	2745	11	s2f_0001409004|s2f_0000375008|s2f_0003096002|s2f_0001969002|s2f_0002161002|s2f_0000375003|s2f_0002063003|s2f_0003853002
113	ATP synthesis coupled electron transport	0.28007199280072	0.787988642996166	0.476801386707827	1.47996975679928	2800	5	s2f_0005273001|s2f_0003458001
114	Pyrimidine nucleotide biosynthetic process	0.283571642835716	0.787988642996166	0.473610401962889	1.47006508569603	2835	5	s2f_0001516002|s2f_0000995005|s2f_0000995006|s2f_0000787002
115	Tricarboxylic acid cycle	0.291370862913709	0.787988642996166	0.275797911822898	1.30623689831175	2913	26	s2f_0001051004|s2f_0001981002|s2f_0002471003
116	ATP metabolic process	0.291870812918708	0.787988642996166	0.376456246327685	1.38454672391364	2918	9	s2f_0002235003|s2f_0002035002
117	Regulation of Toll signaling pathway	0.293370662933707	0.787988642996166	0.464791967090497	1.4426930660726	2933	5	s2f_0007500004|s2f_0007312005
118	Aminoacyl_tRNA metabolism involved in translational fidelity	0.294070592940706	0.787988642996166	0.408230114353417	1.39748118891657	2940	7	s2f_0004548002|s2f_0001268003|s2f_0003113002
119	Positive regulation of kinase activity	0.296670332966703	0.787988642996166	0.428679357160522	1.40711815523211	2966	6	s2f_0000785008|s2f_0002944002|s2f_0005329001|s2f_0005120002|s2f_0000165021
120	Protein targeting	0.303969603039696	0.787988642996166	0.422861188594389	1.38802031326036	3039	6	s2f_0005004002|s2f_0004035003|s2f_0005004004|s2f_0002593001|s2f_0011695001|s2f_0005004006
121	Oxidative phosphorylation	0.304869513048695	0.787988642996166	0.422044234212975	1.38533870211468	3048	6	s2f_0006753002|s2f_0005885002|s2f_0003548004
122	Transmembrane receptor protein serine/threonine kinase signaling pathway	0.31046895310469	0.787988642996166	0.417356703640177	1.36995212176736	3104	6	s2f_0000296009|s2f_0000296005|s2f_0000296015|s2f_0000296014|s2f_0000296001
123	Protein catabolic process	0.311868813118688	0.787988642996166	0.315507610262828	1.3042664141227	3118	14	s2f_0000166005|s2f_0000166001|s2f_0000166016|s2f_0001293004|s2f_0000166015
124	TRNA processing	0.314168583141686	0.787988642996166	0.235845633382267	1.22568566204093	3141	43	s2f_0004826002|s2f_0000860004|s2f_0003054001|s2f_0001857004|s2f_0001738003|s2f_0001582004|s2f_0003169002|s2f_0003615001|s2f_0002375001|s2f_0002632001|s2f_0004130001
125	SCF_dependent proteasomal ubiquitin_dependent protein catabolic process	0.314368563143686	0.787988642996166	0.392526266550056	1.34372270533785	3143	7	s2f_0004469002|s2f_0006113004
126	Base_excision repair	0.315568443155684	0.787988642996166	0.391638576575816	1.34068390443372	3155	7	s2f_0004566001|s2f_0007836001|s2f_0003860001|s2f_0003454002|s2f_0004837002|s2f_0000988002|s2f_0006108002
127	Positive regulation of transcription by RNA polymerase II	0.315968403159684	0.787988642996166	0.234714747741154	1.22225139166344	3159	44	s2f_0000002105|s2f_0001866002|s2f_0000028048|s2f_0005377003|s2f_0004463002|s2f_0007440001|s2f_0003287004|s2f_0004490002|s2f_0001004002|s2f_0007865001|s2f_0002431003|s2f_0000708003|s2f_0000682005|s2f_0004936003|s2f_0007839002|s2f_0005308004|s2f_0000088019|s2f_0007835002
128	Sterol biosynthetic process	0.316068393160684	0.787988642996166	0.413269435832001	1.35653587337071	3160	6	s2f_0001745004|s2f_0003851001|s2f_0003600002
129	Regulation of cell growth	0.316668333166683	0.787988642996166	0.412949847192943	1.35548683994115	3166	6	s2f_0003605002
130	Ion transport	0.319268073192681	0.788346549960389	0.187373087603926	1.1394421086901	3192	166	s2f_0045646001|s2f_0000813004|s2f_0000038029|s2f_0000134010|s2f_0000650008|s2f_0000453010|s2f_0001455001|s2f_0000075020|s2f_0001135001|s2f_0001485014|s2f_0000134023|s2f_0000069010|s2f_0000134006|s2f_0000069009|s2f_0002035001|s2f_0002081002|s2f_0002201003|s2f_0000691006|s2f_0001592003|s2f_0001485002|s2f_0000304012|s2f_0002453002|s2f_0000193007|s2f_0001485011|s2f_0000134011|s2f_0000038024|s2f_00047…
131	MRNA splicing, via spliceosome	0.327667233276672	0.802909785357342	0.227611079726061	1.20302896247617	3276	48	s2f_0001110005|s2f_0002870001|s2f_0003905001|s2f_0003359001|s2f_0004555002|s2f_0002343003|s2f_0003820002|s2f_0000394001|s2f_0000036009|s2f_0003359002|s2f_0001283003|s2f_0001180003|s2f_0001435001|s2f_0005853002|s2f_0003546001|s2f_0004396002|s2f_0000061002|s2f_0003507002
132	Cellular oxidant detoxification	0.330566943305669	0.803878703038787	0.254212131295126	1.23275038610726	3305	29	s2f_0000406002|s2f_0000406018|s2f_0001372004|s2f_0000665003|s2f_0000406015|s2f_0000401004|s2f_0000665005|s2f_0000406004|s2f_0001372003|s2f_0000268011|s2f_0000646006|s2f_0000401002
133	Neuron development	0.334466553344666	0.805294097455926	0.428153916427262	1.32897022792386	3344	5	s2f_0002254005|s2f_0000296014
134	Superoxide metabolic process	0.336166383361664	0.805294097455926	0.426471544772092	1.32374822304141	3361	5	s2f_0009170001|s2f_0009170002
135	Integrin_mediated signaling pathway	0.34036596340366	0.809314624093146	0.314784177779723	1.25037128749178	3403	12	s2f_0006066004|s2f_0000073011|s2f_0000073001|s2f_0000582007|s2f_0000416008|s2f_0000416013|s2f_0007020002
136	Telomere maintenance	0.346465353464654	0.815347631903476	0.41684062151076	1.29385427651738	3464	5	s2f_0003395001|s2f_0000020042|s2f_0000874005|s2f_0000033005
137	Steroid metabolic process	0.352064793520648	0.815347631903476	0.365810768460748	1.25226838896172	3520	7	s2f_0001745004|s2f_0003851001|s2f_0003600002
138	RNA phosphodiester bond hydrolysis, exonucleolytic	0.361863813618638	0.815347631903476	0.377984269444615	1.24071411194289	3618	6	s2f_0005170002|s2f_0008009002|s2f_0000766004|s2f_0004034001
139	MRNA cis splicing, via spliceosome	0.364063593640636	0.815347631903476	0.356352301222471	1.21988951837689	3640	7	s2f_0002916001|s2f_0003087002|s2f_0002369003|s2f_0003396001|s2f_0003778002|s2f_0004396002
140	RNA phosphodiester bond hydrolysis	0.364063593640636	0.815347631903476	0.356328364086411	1.21980757513904	3640	7	s2f_0012634001|s2f_0004959002
141	Protein peptidyl_prolyl isomerization	0.364163583641636	0.815347631903476	0.252573749553547	1.1851166762358	3641	25	s2f_0000086018|s2f_0000381007|s2f_0000090003|s2f_0000090010|s2f_0008803002|s2f_0000090017|s2f_0000381009|s2f_0000086019|s2f_0003393001|s2f_0000381004|s2f_0000812002|s2f_0002962001|s2f_0000090009|s2f_0000381008
142	Peptidyl_serine phosphorylation	0.364463553644636	0.815347631903476	0.355955874876188	1.21853244465244	3644	7	s2f_0000254011|s2f_0000011017|s2f_0000011047
143	SRP_dependent cotranslational protein targeting to membrane	0.365763423657634	0.815347631903476	0.354808168937203	1.21460353935186	3657	7	s2f_0004176002|s2f_0007046002|s2f_0002165002|s2f_0003988002
144	Heart development	0.365763423657634	0.815347631903476	0.400093323070806	1.24187142602619	3657	5	s2f_0000287023
145	TRNA modification	0.371562843715628	0.819702645120103	0.327455241525895	1.20432875348916	3715	9	s2f_0001582004|s2f_0004130001|s2f_0005173001|s2f_0001582002
146	Cellular amino acid biosynthetic process	0.373962603739626	0.819702645120103	0.246257346578979	1.16632657026195	3739	26	s2f_0002160003|s2f_0001985001|s2f_0004259001|s2f_0001802004|s2f_0001802002|s2f_0002863004
147	Negative regulation of transcription, DNA_templated	0.377162283771623	0.819702645120103	0.239243927661029	1.1601651057933	3771	29	s2f_0001866002|s2f_0004463002|s2f_0001770002|s2f_0003663004|s2f_0004188001|s2f_0003929002|s2f_0001003001
148	RRNA processing	0.37966203379662	0.819702645120103	0.221981264702227	1.13554030634417	3796	39	s2f_0003377002|s2f_0003374002|s2f_0003829001|s2f_0003754001|s2f_0003599002|s2f_0003276001|s2f_0003358002|s2f_0001132002|s2f_0003393001|s2f_0003816001|s2f_0003710002|s2f_0002190006|s2f_0003680001|s2f_0002447003|s2f_0003682001|s2f_0003464002|s2f_0001343002|s2f_0003579002|s2f_0003597002|s2f_0003946002|s2f_0003371001|s2f_0002995001
149	Membrane fusion	0.380861913808619	0.819702645120103	0.322141387660233	1.18478523672505	3808	9	s2f_0002672001|s2f_0004143002|s2f_0000332001
150	Vacuolar transport	0.383561643835616	0.819702645120103	0.331098494920041	1.17642058748791	3835	8	s2f_0003837001|s2f_0005653001|s2f_0001336002|s2f_0001336004|s2f_0003003002
151	Phosphorylation	0.388761123887611	0.819702645120103	0.170670251511008	1.0709778583435	3887	253	s2f_0000013038|s2f_0006977001|s2f_0000785007|s2f_0000507008|s2f_0009483001|s2f_0005562003|s2f_0000009050|s2f_0000271019|s2f_0003372001|s2f_0000165026|s2f_0000785008|s2f_0001030003|s2f_0003038003|s2f_0000785004|s2f_0001385004|s2f_0004032002|s2f_0001462004|s2f_0000112020|s2f_0000956001|s2f_0000009069|s2f_0000507003|s2f_0001541006|s2f_0003514001|s2f_0000011052|s2f_0003389001|s2f_0008380002|s2f_00002…
152	TRNA methylation	0.390660933906609	0.819702645120103	0.315251694884554	1.15944603288824	3906	9	s2f_0003054001|s2f_0001857004|s2f_0002375001|s2f_0002792001
153	Cellular protein modification process	0.391660833916608	0.819702645120103	0.282450725326953	1.14517301012251	3916	13	s2f_0005758001|s2f_0000205002|s2f_0005435001|s2f_0001194003|s2f_0002513003|s2f_0001308004
154	Proton transmembrane transport	0.395360463953605	0.819702645120103	0.223241106249741	1.12099530857794	3953	35	s2f_0002035001|s2f_0002201003|s2f_0000691006|s2f_0000304012|s2f_0002453002|s2f_0000193007|s2f_0002235002|s2f_0003238001|s2f_0003159002|s2f_0000304009|s2f_0004498002|s2f_0002436002|s2f_0005343002|s2f_0006556002|s2f_0000691003
155	Chromatin organization	0.396660333966603	0.819702645120103	0.219723598578545	1.11328201407481	3966	37	s2f_0000579007|s2f_0001958008
156	Pentose_phosphate shunt	0.398360163983602	0.819702645120103	0.322611685613636	1.14626624567325	3983	8	s2f_0001126004|s2f_0002299004
157	Purine ribonucleoside salvage	0.406159384061594	0.830427785246953	0.363726794636534	1.12899138049167	4061	5	s2f_0005288002|s2f_0002747003|s2f_0005288001|s2f_0001639004
158	Regulation of growth	0.413858614138586	0.837746414037842	0.323435825102968	1.10720759079474	4138	7	s2f_0000563007|s2f_0002016006|s2f_0003341004|s2f_0003341001
159	Carbohydrate phosphorylation	0.414958504149585	0.837746414037842	0.322390182021254	1.1036280740329	4149	7	s2f_0000447010|s2f_0000786003|s2f_0003568002
160	Central nervous system development	0.419358064193581	0.83950052199749	0.320100828638237	1.09579100328515	4193	7	s2f_0012877001|s2f_0004463002|s2f_0003301004|s2f_0000682005
161	Mitochondrial electron transport, cytochrome c to oxygen	0.421057894210579	0.83950052199749	0.351214699861911	1.09015440900443	4210	5	s2f_0006541001|s2f_0005043002|s2f_0002334002|s2f_0004498002
162	Glycogen metabolic process	0.432456754324568	0.845924443700208	0.312641022655235	1.07025408631683	4324	7	s2f_0000011050|s2f_0000252006|s2f_0000252003|s2f_0002044002|s2f_0000252011|s2f_0002044003|s2f_0001256003
163	Response to heat	0.435556444355565	0.845924443700208	0.340134999924735	1.0557635257592	4355	5	s2f_0000468005|s2f_0003118002|s2f_0001213004|s2f_0000468007
164	Negative regulation of signal transduction	0.435656434356564	0.845924443700208	0.310376964794606	1.06250360892772	4356	7	s2f_0004091004|s2f_0003341004|s2f_0003341001|s2f_0000139011
165	Chromosome segregation	0.435756424357564	0.845924443700208	0.339913938946461	1.05507736256553	4357	5	s2f_0001024001|s2f_0005450002|s2f_0005261002
166	Phospholipid biosynthetic process	0.437456254374563	0.845924443700208	0.286917156106873	1.05523606633586	4374	9	s2f_0002051001|s2f_0003198001
167	Innate immune response	0.442655734426557	0.850853238029491	0.254481521822141	1.05199269726318	4426	14	s2f_0001239010|s2f_0007312002|s2f_0001239001|s2f_0001239003|s2f_0006303002
168	Notch signaling pathway	0.456654334566543	0.862134716760882	0.288367614336403	1.02459420225406	4566	8	s2f_0000818012|s2f_0006776002|s2f_0002653001|s2f_0001972003
169	Nucleobase_containing compound metabolic process	0.459454054594541	0.862134716760882	0.242012656474176	1.03202704261555	4594	16	s2f_0003018001|s2f_0000275003|s2f_0000787001
170	Immune system process	0.46015398460154	0.862134716760882	0.276431663728066	1.01667207845329	4601	9	s2f_0001239010|s2f_0001239001|s2f_0001239003|s2f_0006303002
171	MRNA cleavage	0.460653934606539	0.862134716760882	0.3204888201178	0.99478267972672	4606	5	s2f_0002255001|s2f_0004156004|s2f_0004492001
172	Response to oxidative stress	0.461953804619538	0.862134716760882	0.223287791489039	1.03172257038228	4619	23	s2f_0000406002|s2f_0000406018|s2f_0001600003|s2f_0001372004|s2f_0000406015|s2f_0000401004|s2f_0000406004|s2f_0001372003|s2f_0000268011|s2f_0000401002
173	DNA integration	0.46965303469653	0.869531228695312	0.299312037313408	0.982476517117431	4696	6	s2f_0001958008
174	Lipid catabolic process	0.473752624737526	0.869531228695312	0.216869512887063	1.01262278654804	4737	24	s2f_0002196003|s2f_0000244012|s2f_0000178003|s2f_0002894001|s2f_0000162007
175	Fatty acid beta_oxidation	0.474152584741526	0.869531228695312	0.284811607696455	0.97498653368895	4741	7	s2f_0000201016|s2f_0002980002|s2f_0002516003|s2f_0002516004
176	Histone lysine methylation	0.476752324767523	0.869531228695312	0.276388830070949	0.982032581953248	4767	8	s2f_0001958008
177	Pseudouridine synthesis	0.482851714828517	0.875680228587311	0.255776203174554	0.965933148383896	4828	10	s2f_0000541007|s2f_0002632001|s2f_0003680001|s2f_0000541001|s2f_0000541003|s2f_0003203001
178	Gluconeogenesis	0.496650334966503	0.891399193413992	0.271943104163797	0.93093419412826	4966	7	s2f_0004494001|s2f_0001317001|s2f_0000846002|s2f_0002247004
179	Axon guidance	0.497650234976502	0.891399193413992	0.222508000790237	0.963410335306407	4976	17	s2f_0000287023|s2f_0008483001|s2f_0013041001|s2f_0009347002
180	Glycogen biosynthetic process	0.4998500149985	0.891399193413992	0.280978753043949	0.922298445302959	4998	6	s2f_0002010003|s2f_0002352002|s2f_0005092002|s2f_0003621002
181	TRNA wobble uridine modification	0.508749125087491	0.894804170376613	0.2422395242571	0.914812181213722	5087	10	s2f_0004483002|s2f_0003677002|s2f_0004550002
182	Chloride transport	0.511548845115489	0.894804170376613	0.262225694929467	0.897668895629913	5115	7	s2f_0002556002|s2f_0004802001|s2f_0001330003
183	Protein methylation	0.512748725127487	0.894804170376613	0.283483510769265	0.879919887369966	5127	5	s2f_0011341001|s2f_0002513003
184	Regulation of actin filament polymerization	0.514048595140486	0.894804170376613	0.260504201680672	0.891775762449752	5140	7	s2f_0003090001|s2f_0003798001|s2f_0002105002|s2f_0002993002|s2f_0002283003|s2f_0003583001|s2f_0003352003
185	Heme biosynthetic process	0.517248275172483	0.894804170376613	0.268055495923578	0.87987851204735	5172	6	s2f_0004271001|s2f_0002762001|s2f_0004322001|s2f_0001348003|s2f_0003857002|s2f_0002766002
186	Small GTPase mediated signal transduction	0.519148085191481	0.894804170376613	0.194342430807721	0.942424365803015	5191	29	s2f_0001619002|s2f_0000060003|s2f_0000060022|s2f_0000749005
187	Transforming growth factor beta receptor signaling pathway	0.523547645235477	0.894804170376613	0.254621848739496	0.871638890394435	5235	7	s2f_0004338002|s2f_0001118009|s2f_0001118010|s2f_0000283003|s2f_0004777002
188	Cell morphogenesis	0.524847515248475	0.894804170376613	0.27458103690514	0.852287014549328	5248	5	s2f_0004533002|s2f_0003301004
189	Potassium ion transport	0.526847315268473	0.894804170376613	0.191003103007731	0.933603822733084	5268	30	s2f_0000813004|s2f_0000134006
190	Actin filament organization	0.541645835416458	0.915096385098332	0.212545116512328	0.878633186444842	5416	14	s2f_0005909004|s2f_0005909001|s2f_0000165004|s2f_0001009002
191	Actin filament capping	0.551444855514449	0.92677381476512	0.236694677871149	0.810269375559183	5514	7	s2f_0001121007|s2f_0002002001|s2f_0004104001|s2f_0004979003|s2f_0004979002|s2f_0001121006|s2f_0001121008
192	Spermatogenesis	0.557844215578442	0.932645797920208	0.238061896092984	0.781426048317935	5578	6	s2f_0006796002|s2f_0000036021|s2f_0011162001|s2f_0000346002
193	Synapse organization	0.561443855614439	0.933800402343185	0.230552544211977	0.789243204420147	5614	7	s2f_0009347002|s2f_0000310003|s2f_0000310001|s2f_0002007005|s2f_0000558004|s2f_0003110004|s2f_0000558001
194	Golgi vesicle transport	0.566743325667433	0.937755708965186	0.243817520284119	0.756798462122358	5667	5	s2f_0003822002|s2f_0002935001|s2f_0002783001
195	Glucose metabolic process	0.57014298570143	0.938543068770046	0.225394070283729	0.771584364406199	5701	7	s2f_0003261003|s2f_0001126003|s2f_0000548006|s2f_0000548007|s2f_0001741002
196	Axonogenesis	0.575742425757424	0.939884799398848	0.227162868381729	0.745650544994264	5757	6	s2f_0000287023
197	Signal peptide processing	0.578542145785422	0.939884799398848	0.225458619241003	0.74005643399522	5785	6	s2f_0001339001|s2f_0002076001|s2f_0002934002
198	Arp2/3 complex_mediated actin nucleation	0.57974202579742	0.939884799398848	0.219327731092437	0.750817658062533	5797	7	s2f_0006874001|s2f_0003090001|s2f_0003798001|s2f_0000043009|s2f_0002283003|s2f_0003583001|s2f_0002336001
199	Modulation of process of other organism	0.585441455854415	0.942135198244881	0.21599805910787	0.739419297676835	5854	7	s2f_0011191001|s2f_0001114017
200	Ubiquinone biosynthetic process	0.592140785921408	0.942135198244881	0.207283540950778	0.736495721856962	5921	8	s2f_0005633002|s2f_0002291003|s2f_0004119001
201	Negative regulation of cell population proliferation	0.594540545945406	0.942135198244881	0.21027115190099	0.71981455806824	5945	7	s2f_0000953009
202	Sulfate transport	0.597240275972403	0.942135198244881	0.221914320677976	0.68881192957879	5972	5	s2f_0000138004
203	Sulfate transmembrane transport	0.597240275972403	0.942135198244881	0.221914320677976	0.68881192957879	5972	5	s2f_0000138004
204	Ubiquitin_dependent ERAD pathway	0.598740125987401	0.942135198244881	0.200756514429812	0.738350809873856	5987	9	s2f_0001936001|s2f_0001936003|s2f_0000041013|s2f_0001326001|s2f_0000166003
205	Protein import into mitochondrial matrix	0.603739626037396	0.942960072924746	0.217166059927191	0.674073544782807	6037	5	s2f_0004560001|s2f_0002696002
206	Fatty acid biosynthetic process	0.605139486051395	0.942960072924746	0.170572860645026	0.813706968625118	6051	27	s2f_0000280010|s2f_0000354016|s2f_0000280007|s2f_0000354012|s2f_0000280013|s2f_0000280003|s2f_0000354001|s2f_0000557007|s2f_0000557004|s2f_0000280005|s2f_0000354004|s2f_0005804001|s2f_0001970001|s2f_0000557008|s2f_0001025004
207	Mannosylation	0.612438756124388	0.949723868192891	0.18023565377993	0.756647421031214	6124	15	s2f_0033775001|s2f_0004524001|s2f_0003850001
208	Defense response to bacterium	0.616238376162384	0.950464283715169	0.201129908570801	0.660198680395456	6162	6	s2f_0007311006|s2f_0007311001|s2f_0000461008|s2f_0001239003
209	Golgi organization	0.618838116188381	0.950464283715169	0.207924950994119	0.645389564153752	6188	5	s2f_0004254004|s2f_0004161001|s2f_0001169001|s2f_0005023001|s2f_0003744001
210	Protein localization	0.628737126287371	0.961069607324982	0.200504060487258	0.622355458497086	6287	5	s2f_0012663001|s2f_0000519008|s2f_0007116001|s2f_0005143003|s2f_0002548003
211	Mismatch repair	0.638436156384362	0.962016240772236	0.185574229691877	0.635270368411785	6384	7	s2f_0000346003|s2f_0000560002|s2f_0000346009|s2f_0000346005|s2f_0000560006
212	Cellular iron ion homeostasis	0.63993600639936	0.962016240772236	0.193893899134679	0.60183781915688	6399	5	s2f_0000516005|s2f_0000516011|s2f_0000516008
213	Ionotropic glutamate receptor signaling pathway	0.642935706429357	0.962016240772236	0.176351521006759	0.64859309162468	6429	9	s2f_0000038024|s2f_0000038009|s2f_0000038026
214	Apoptotic process	0.644835516448355	0.962016240772236	0.165817597405331	0.696118968733739	6448	15	s2f_0000065001|s2f_0005741004|s2f_0002905003|s2f_0007441002|s2f_0002413004|s2f_0006622001|s2f_0006388001|s2f_0001009004|s2f_0000790008|s2f_0006721002
215	Porphyrin_containing compound biosynthetic process	0.647935206479352	0.962016240772236	0.188322598711845	0.584544756758785	6479	5	s2f_0002766002|s2f_0003388001|s2f_0008827002|s2f_0004322001|s2f_0002762001
216	Protoporphyrinogen IX biosynthetic process	0.647935206479352	0.962016240772236	0.188322598711845	0.584544756758785	6479	5	s2f_0002766002|s2f_0003388001|s2f_0008827002|s2f_0001348003|s2f_0004322001
217	Phosphatidylinositol phosphate biosynthetic process	0.65033496650335	0.962016240772236	0.161616934712292	0.699765512742836	6503	17	s2f_0000994006|s2f_0003704004|s2f_0002210006|s2f_0000694007|s2f_0003471001|s2f_0001627003|s2f_0000694004|s2f_0001859001|s2f_0001859006|s2f_0002782001
218	L_methionine salvage from methylthioadenosine	0.656934306569343	0.965688362670582	0.174687908440681	0.573404161783241	6569	6	s2f_0001802004|s2f_0001802002|s2f_0002863004|s2f_0002626004
219	TRNA aminoacylation	0.658834116588341	0.965688362670582	0.163139453398739	0.648015061702464	6588	12	s2f_0003975002|s2f_0001474003|s2f_0001315003|s2f_0001267001|s2f_0001474004|s2f_0001267004
220	Nucleic acid phosphodiester bond hydrolysis	0.665233476652335	0.967841677370724	0.150160252665367	0.733968106818023	6652	30	s2f_0000275003|s2f_0007539001|s2f_0001958008
221	Protein polyubiquitination	0.666333366663334	0.967841677370724	0.162533277287376	0.613803310467495	6663	10	s2f_0003007002|s2f_0001354002|s2f_0007042001|s2f_0002198004|s2f_0002198003
222	MAPK cascade	0.683731626837316	0.98166157410233	0.152546330865492	0.591605074624362	6837	11	s2f_0056058001|s2f_0003132003|s2f_0002665002|s2f_0000112011
223	Regulation of translation	0.686931306869313	0.98166157410233	0.147726598303215	0.610682070327796	6869	14	s2f_0003399003
224	Phosphatidylinositol_mediated signaling	0.68953104689531	0.98166157410233	0.156980815011903	0.515281529508473	6895	6	s2f_0000694007|s2f_0003471001|s2f_0000694004|s2f_0002782001
225	Cellular metabolic process	0.69043095690431	0.98166157410233	0.150625040253234	0.568832117888486	6904	10	s2f_0004210003|s2f_0000275003|s2f_0002863004
226	Positive regulation of MAPK cascade	0.691630836916308	0.98166157410233	0.155251503908609	0.509605153893825	6916	6	s2f_0012824001|s2f_0013041001
227	Maturation of LSU_rRNA from tricistronic rRNA transcript (SSU_rRNA, 5.8S rRNA, LSU_rRNA)	0.698230176982302	0.98166157410233	0.151099285814312	0.495975709491207	6982	6	s2f_0002129004|s2f_0001130002
228	Endocytic recycling	0.6998300169983	0.98166157410233	0.155698683842061	0.483281613022877	6998	5	s2f_0000396002|s2f_0005388001|s2f_0000687001|s2f_0004721001|s2f_0003744001
229	Oogenesis	0.705629437056294	0.98166157410233	0.144463476277989	0.494537231540951	7056	7	s2f_0000406002
230	Calcium ion transmembrane transport	0.706429357064294	0.98166157410233	0.134328249823003	0.609210205699019	7064	21	s2f_0000453010|s2f_0001455001|s2f_0001592003|s2f_0001455008|s2f_0007146001|s2f_0000469009|s2f_0001455005
231	Potassium ion transmembrane transport	0.706429357064294	0.98166157410233	0.136610987454344	0.685986011309223	7064	35	s2f_0000813004|s2f_0000134010|s2f_0000134023|s2f_0000134006|s2f_0000134011|s2f_0004760002|s2f_0000134025
232	Retrograde transport, endosome to Golgi	0.71002899710029	0.982410810643074	0.139152918594912	0.539662752440302	7100	11	s2f_0006311001|s2f_0002680002|s2f_0003531002|s2f_0008368002|s2f_0004002003|s2f_0003253002|s2f_0003253001|s2f_0004721001|s2f_0003744001|s2f_0002548003|s2f_0003488001
233	Open tracheal system development	0.714328567143286	0.984117897223153	0.146177541304957	0.453728420859607	7143	5	s2f_0002294006|s2f_0000296016|s2f_0003152002
234	Phospholipid transport	0.721627837216278	0.985465470189382	0.134332539571369	0.477294725122374	7216	8	s2f_0000124006|s2f_0001280005
235	Ribosome biogenesis	0.727027297270273	0.985465470189382	0.130920455392837	0.660204373815976	7270	36	s2f_0001355001|s2f_0003377002|s2f_0001116003|s2f_0001938003|s2f_0003703001|s2f_0003276001|s2f_0002929002
236	Peptidyl_arginine methylation	0.729027097290271	0.985465470189382	0.136936432371885	0.425044440230551	7290	5	s2f_0004990001|s2f_0003892001
237	Peptidyl_arginine N_methylation	0.729027097290271	0.985465470189382	0.136936432371885	0.425044440230551	7290	5	s2f_0004990001|s2f_0003892001
238	Regulation of ARF protein signal transduction	0.731526847315269	0.985465470189382	0.129289816500911	0.459377509163661	7315	8	s2f_0009194002|s2f_0002348006|s2f_0000251011
239	Translation	0.733726627337266	0.985465470189382	0.133130100511762	0.828386644439903	7337	223	s2f_0000561003|s2f_0000500001|s2f_0001942002|s2f_0002202002|s2f_0002914002|s2f_0003115002|s2f_0003830002|s2f_0002353001|s2f_0002250002|s2f_0006792001|s2f_0001937004|s2f_0004353002|s2f_0000100022|s2f_0001304003|s2f_0001720003|s2f_0002746001|s2f_0001980003|s2f_0002129004|s2f_0001854001|s2f_0002029004|s2f_0002195004|s2f_0002232002|s2f_0004309001|s2f_0001892001|s2f_0000500005|s2f_0001826001|s2f_00028…
240	Phenylalanyl_tRNA aminoacylation	0.745025497450255	0.990830444514604	0.129357957140717	0.401521198777285	7450	5	s2f_0001942002|s2f_0003594002|s2f_0003317001
241	Peptidyl_tyrosine dephosphorylation	0.745325467453255	0.990830444514604	0.124458000267444	0.624960325446147	7453	35	s2f_0001075009|s2f_0000021016|s2f_0003451003|s2f_0000079008|s2f_0000079004|s2f_0003282002|s2f_0000183006
242	Translational initiation	0.748125187481252	0.990830444514604	0.124161840250695	0.642638254800491	7481	42	s2f_0003399003|s2f_0002914002|s2f_0003115002|s2f_0002250002|s2f_0004309001|s2f_0002864001|s2f_0002250001
243	Microtubule cytoskeleton organization	0.751624837516248	0.990830444514604	0.118062991308754	0.419487662212316	7516	8	s2f_0002545001
244	Dolichol_linked oligosaccharide biosynthetic process	0.758224177582242	0.990830444514604	0.116930401904495	0.383818088438515	7582	6	s2f_0004524001|s2f_0001754003|s2f_0004036001
245	Actin cytoskeleton organization	0.761023897610239	0.990830444514604	0.113886146897387	0.516500461139372	7610	21	s2f_0001041008|s2f_0001305005
246	Metal ion transport	0.767123287671233	0.990830444514604	0.110924369747899	0.37972387304312	7671	7	s2f_0005109001|s2f_0000954002|s2f_0000451007
247	Respiratory electron transport chain	0.768223177682232	0.990830444514604	0.116073928871465	0.360288180931623	7682	5	s2f_0006541001|s2f_0003671001|s2f_0005343002|s2f_0006556002
248	Endoplasmic reticulum to Golgi vesicle_mediated transport	0.771022897710229	0.990830444514604	0.109786876051598	0.46089635921284	7710	15	s2f_0000695006|s2f_0003420002|s2f_0008212001|s2f_0005914002|s2f_0004723002
249	Sodium ion transmembrane transport	0.774722527747225	0.990830444514604	0.107295418709529	0.443544962023247	7747	14	s2f_0045646001|s2f_0001295003|s2f_0000304012|s2f_0000187007|s2f_0138277001|s2f_0000304009|s2f_0000651012
250	Imaginal disc_derived wing morphogenesis	0.778622137786221	0.990830444514604	0.101989352759877	0.375100760354618	7786	9	s2f_0001567003|s2f_0002294006|s2f_0000296016
251	Proteasome_mediated ubiquitin_dependent protein catabolic process	0.781821817818218	0.990830444514604	0.104908835904628	0.454232011507595	7818	17	s2f_0002390004|s2f_0003007002|s2f_0004968001|s2f_0002551002|s2f_0000186016|s2f_0001361003|s2f_0003540002|s2f_0003582002|s2f_0004070002
252	Formation of cytoplasmic translation initiation complex	0.783821617838216	0.990830444514604	0.102902004766578	0.425383174279501	7838	14	s2f_0002914002|s2f_0003115002
253	Cytoplasmic translational initiation	0.783821617838216	0.990830444514604	0.102902004766578	0.425383174279501	7838	14	s2f_0002914002|s2f_0003115002
254	Cation transmembrane transport	0.784021597840216	0.990830444514604	0.105788871532124	0.468519977824538	7840	19	s2f_0002081002|s2f_0000668002|s2f_0001150003|s2f_0000562002|s2f_0000599001|s2f_0002505003|s2f_0000777001
255	Autophagy	0.790520947905209	0.995126369715969	0.103748420609294	0.484429615665025	7905	24	s2f_0001022002|s2f_0002679004|s2f_0000431009|s2f_0000431007|s2f_0002608001|s2f_0000431008|s2f_0000602004
256	Calcium ion transport	0.797920207979202	0.998443833777542	0.0996572062789017	0.446890355824165	7979	20	s2f_0001295003|s2f_0000453010|s2f_0001455001|s2f_0001592003|s2f_0000651003|s2f_0001455008|s2f_0007146001|s2f_0001455005|s2f_0000651002|s2f_0000651012|s2f_0006969002
257	Actin filament polymerization	0.802219778022198	0.998443833777542	0.096611593391207	0.299877979303763	8022	5	s2f_0006027001|s2f_0001265001|s2f_0000794004|s2f_0003090001|s2f_0003798001
258	Nucleosome assembly	0.806719328067193	0.998443833777542	0.094371324558947	0.292924287030053	8067	5	s2f_0007063002|s2f_0333630001
259	Biosynthetic process	0.809119088091191	0.998443833777542	0.100870236291262	0.49304349886766	8091	30	s2f_0002869001|s2f_0001776002|s2f_0001529004|s2f_0001556003|s2f_0001045006|s2f_0001165005|s2f_0002869003|s2f_0004309001|s2f_0000728003|s2f_0000728004|s2f_0000109006
260	Cation transport	0.811418858114189	0.998443833777542	0.090437464946719	0.379665583259619	8114	15	s2f_0000304012|s2f_0000668002|s2f_0001150003|s2f_0000562002|s2f_0000304009|s2f_0000777001
261	Methionine biosynthetic process	0.811818818118188	0.998443833777542	0.0871026466881389	0.285910001208092	8118	6	s2f_0001802004|s2f_0001802002|s2f_0002863004|s2f_0002626004
262	Transcription elongation from RNA polymerase II promoter	0.834416558344166	0.999300069993001	0.0771708683473389	0.264176583392373	8344	7	s2f_0006105002|s2f_0003639002|s2f_0004641001|s2f_0002805006
263	Inositol phosphate dephosphorylation	0.838016198380162	0.999300069993001	0.0767292075049006	0.238163960374583	8380	5	s2f_0000994006|s2f_0001859001|s2f_0001859006|s2f_0000994004
264	One_carbon metabolic process	0.83971602839716	0.999300069993001	0.0728801681850035	0.289491264678077	8397	12	s2f_0001556003|s2f_0001085003|s2f_0001085004|s2f_0001013001|s2f_0000683006|s2f_0000683001|s2f_0000804006|s2f_0000109006
265	Regulation of cell shape	0.84001599840016	0.999300069993001	0.0755778173358042	0.234590097806136	8400	5	s2f_0024472001|s2f_0012663001
266	Regulation of small GTPase mediated signal transduction	0.84041595840416	0.999300069993001	0.0714185688278952	0.23442781449538	8404	6	s2f_0005417001|s2f_0002134004
267	Carbohydrate transport	0.843715628437156	0.999300069993001	0.0711484593837535	0.243560262002405	8437	7	s2f_0000010050|s2f_0000527008
268	Protein processing	0.848315168483152	0.999300069993001	0.0702884346121535	0.218172095087666	8483	5	s2f_0048423001|s2f_0003937003|s2f_0001293001
269	Translational termination	0.85021497850215	0.999300069993001	0.0691683001960235	0.21469524895081	8502	5	s2f_0029985001|s2f_0002202002|s2f_0000718006
270	Iron_sulfur cluster assembly	0.851914808519148	0.999300069993001	0.0666094051078304	0.264582826910764	8519	12	s2f_0003126002|s2f_0003126001|s2f_0001523001|s2f_0000384002
271	Lipid transport	0.856114388561144	0.999300069993001	0.0653209980375666	0.264838562054664	8561	13	s2f_0000538007|s2f_0000339008|s2f_0000627003|s2f_0000256016|s2f_0000339011|s2f_0000627004
272	Protein dephosphorylation	0.865213478652135	0.999300069993001	0.0944331953865237	0.531042286046305	8652	73	s2f_0001075009|s2f_0000021016|s2f_0003451003|s2f_0000079008|s2f_0006872002|s2f_0000079004|s2f_0003282002|s2f_0000284007|s2f_0000183006|s2f_0007696001|s2f_0000284003|s2f_0000284011|s2f_0001615002|s2f_0000252001|s2f_0002223006|s2f_0002223002|s2f_0000369009|s2f_0000021005|s2f_0000252014|s2f_0001845005|s2f_0008530001|s2f_0005835001|s2f_0000630004|s2f_0000054010|s2f_0000369003|s2f_0000054012|s2f_00000…
273	Lipid metabolic process	0.867013298670133	0.999300069993001	0.0997462788555841	0.574758677241716	8670	91	s2f_0002713004|s2f_0002196003|s2f_0002585004|s2f_0000244012|s2f_0002402002|s2f_0000178003|s2f_0002894001|s2f_0000162007|s2f_0007164002|s2f_0000846004|s2f_0000926006|s2f_0001144001|s2f_0002379004|s2f_0002493003|s2f_0005370003|s2f_0000178023
274	Branched_chain amino acid catabolic process	0.872412758724128	0.999300069993001	0.056706804816578	0.176015335678296	8724	5	s2f_0001062005|s2f_0003248002|s2f_0000620003|s2f_0003248001|s2f_0002092004
275	DNA biosynthetic process	0.88041195880412	0.999300069993001	0.0556105050581269	0.237142742489666	8804	16	s2f_0001436022|s2f_0001420004|s2f_0007570006|s2f_0008585003
276	Nitrogen compound metabolic process	0.883711628837116	0.999300069993001	0.0517168885774352	0.205427455127328	8837	12	s2f_0003550004|s2f_0001070005|s2f_0001070006|s2f_0001176001
277	Mitotic cytokinesis	0.884911508849115	0.999300069993001	0.0512045461187672	0.158936575645587	8849	5	s2f_0000043014|s2f_0000043024
278	Negative regulation of apoptotic process	0.88961103889611	0.999300069993001	0.0476123792185969	0.156285209663587	8896	6	s2f_0008483001|s2f_0006681001
279	Protein localization to plasma membrane	0.890910908909109	0.999300069993001	0.0469121971712645	0.153986897756769	8909	6	s2f_0001640005|s2f_0001458002|s2f_0001627003
280	Glycolytic process	0.893510648935106	0.999300069993001	0.0483667461096313	0.199941682733553	8935	14	s2f_0000447010|s2f_0000770006|s2f_0006229002|s2f_0000548006|s2f_0000548007|s2f_0010567001|s2f_0002247004|s2f_0000711007|s2f_0006818001|s2f_0001591004|s2f_0000493004
281	Nucleotide biosynthetic process	0.897710228977102	0.999300069993001	0.0438313961630024	0.143874325366773	8977	6	s2f_0000648003|s2f_0000648006|s2f_0000648004|s2f_0000648007
282	Activation of GTPase activity	0.904609539046095	0.999300069993001	0.0416316232127838	0.168791959077758	9046	13	s2f_0000066023|s2f_0003221005|s2f_0007045002|s2f_0000066001
283	Dephosphorylation	0.918108189181082	0.999300069993001	0.0729094993089472	0.403659027992918	9181	65	s2f_0001075009|s2f_0000389004|s2f_0000021016|s2f_0004259001|s2f_0003451003|s2f_0000079008|s2f_0000786003|s2f_0001802004|s2f_0001317001|s2f_0000079004|s2f_0000284007|s2f_0000183006|s2f_0000284003|s2f_0000284011|s2f_0002223006|s2f_0001231002|s2f_0002223002|s2f_0005424002|s2f_0000463007|s2f_0000021005
284	Inorganic anion transport	0.925407459254075	0.999300069993001	0.0292840128905703	0.110590424041126	9254	10	s2f_0000650008|s2f_0001810001|s2f_0000650004|s2f_0000260006|s2f_0000650009|s2f_0012668001
285	Protein ubiquitination	0.932006799320068	0.999300069993001	0.0800879219696977	0.467893656833339	9320	107	s2f_0000094010|s2f_0000443009|s2f_0000544007|s2f_0008660001|s2f_0000015025|s2f_0005224003|s2f_0000381003|s2f_0005811004|s2f_0000481005|s2f_0001829005|s2f_0000617008|s2f_0000248007|s2f_0003207001|s2f_0004412004|s2f_0004386002|s2f_0007042001|s2f_0005154001|s2f_0003740002|s2f_0000132004|s2f_0001095002|s2f_0001095001|s2f_0000015052|s2f_0000544001|s2f_0003184002|s2f_0003935002|s2f_0000703008|s2f_00045…
286	Protein deubiquitination	0.932506749325067	0.999300069993001	0.0515984218912688	0.265262428135728	9325	40	s2f_0005628001|s2f_0000235001|s2f_0000235005|s2f_0001065002|s2f_0005628003|s2f_0005674003|s2f_0004569002|s2f_0000355009|s2f_0001911001|s2f_0000355002|s2f_0004310002
287	Carboxylic acid metabolic process	0.933406659334067	0.999300069993001	0.0271937202130642	0.110254680340354	9334	13	s2f_0000793004|s2f_0003669002|s2f_0001008006|s2f_0000793008
288	Nucleoside metabolic process	0.934306569343066	0.999300069993001	0.0279063244986678	0.119002377653348	9343	16	s2f_0003018001|s2f_0003233002|s2f_0000648003|s2f_0001394004|s2f_0004166004|s2f_0000648006|s2f_0000648004|s2f_0000648007|s2f_0001394006
289	Cellular amino acid metabolic process	0.934806519348065	0.999300069993001	0.0272013460459899	0.114193989383513	9348	15	s2f_0000793004|s2f_0001776002|s2f_0003351001|s2f_0001045006|s2f_0003006004|s2f_0000728003|s2f_0000728004|s2f_0001266002|s2f_0000768004
290	'de novo' IMP biosynthetic process	0.935106489351065	0.999300069993001	0.0243731615072139	0.086599877133778	9351	8	s2f_0006163002|s2f_0003553002|s2f_0003233002|s2f_0001529004|s2f_0002965001|s2f_0003836002
291	Purine nucleotide biosynthetic process	0.936306369363064	0.999300069993001	0.0243868255080588	0.0968682308730486	9363	12	s2f_0006163002|s2f_0003553002|s2f_0003233002|s2f_0002027003|s2f_0001529004|s2f_0002027001|s2f_0003406001|s2f_0002965001|s2f_0003836002
292	NAD biosynthetic process	0.938006199380062	0.999300069993001	0.0224152423648081	0.0824397275504654	9380	9	s2f_0006961001|s2f_0005587001|s2f_0005797001|s2f_0004750002|s2f_0009756001|s2f_0003757001
293	Pyridine nucleotide biosynthetic process	0.938806119388061	0.999300069993001	0.0224121025353691	0.0796320709276118	9388	8	s2f_0006961001|s2f_0005587001|s2f_0005797001|s2f_0004750002|s2f_0009756001
294	Ubiquitin_dependent protein catabolic process	0.942405759424058	0.999300069993001	0.0590036559095878	0.325045439390155	9424	63	s2f_0005628001|s2f_0000235001|s2f_0000443009|s2f_0000235005|s2f_0001065002|s2f_0001285006|s2f_0005628003|s2f_0000481005|s2f_0005674003|s2f_0000617008|s2f_0004569002|s2f_0000248007|s2f_0000355009|s2f_0000355002|s2f_0007042001|s2f_0007233002|s2f_0003350001|s2f_0002862002|s2f_0004569001
295	Regulation of gene expression	0.943205679432057	0.999300069993001	0.0222876366694701	0.0903633720315267	9432	13	s2f_0000953001|s2f_0011968001|s2f_0000088020|s2f_0009897001
296	Polyamine biosynthetic process	0.944105589441056	0.999300069993001	0.0229627555306636	0.071275345805532	9441	5	s2f_0001040001|s2f_0001040006
297	Peptide metabolic process	0.949005099490051	0.999300069993001	0.0207224866984038	0.0643216535318217	9490	5	s2f_0000528009|s2f_0003791003
298	Glutamine metabolic process	0.94990500949905	0.999300069993001	0.0177920986270664	0.065436533743182	9499	9	s2f_0002160003|s2f_0002064003|s2f_0003553002|s2f_0003406001
299	Glutathione metabolic process	0.955304469553045	0.999300069993001	0.0161177295024527	0.0640221066114978	9553	12	s2f_0000400001|s2f_0000400009|s2f_0000400003|s2f_0004106002
300	Positive regulation of GTPase activity	0.957704229577042	0.999300069993001	0.0151345291479821	0.0586947204511358	9577	11	s2f_0003418002|s2f_0001619002|s2f_0005417001
301	Negative regulation of peptidase activity	0.95980401959804	0.999300069993001	0.0159842961301178	0.0671036844830954	9598	15	s2f_0002587011|s2f_0009720002|s2f_0021404001|s2f_0000052032|s2f_0000419002|s2f_0000052030|s2f_0000052006|s2f_0001778001
302	Negative regulation of endopeptidase activity	0.964903509649035	0.999300069993001	0.0159977547010945	0.072553580092185	9649	21	s2f_0002587011|s2f_0009720002|s2f_0021404001|s2f_0000052032|s2f_0000048024|s2f_0000419002|s2f_0000052030|s2f_0000052006|s2f_0001778001
303	Neuropeptide signaling pathway	0.968803119688031	0.999300069993001	0.0110737314269694	0.0448975244684945	9688	13	s2f_0000885012|s2f_0007511001|s2f_0015221001|s2f_0015434001|s2f_0000118020|s2f_0000118021|s2f_0000885005
304	Fatty acid metabolic process	0.96980301969803	0.999300069993001	0.0227752003374104	0.113681616168608	9698	34	s2f_0005074002|s2f_0000102014|s2f_0000846004|s2f_0000926006|s2f_0001531001|s2f_0005370003|s2f_0001358004|s2f_0000102021|s2f_0000280012|s2f_0002128004|s2f_0002516003|s2f_0000998002|s2f_0002516004|s2f_0001970004
305	Protein transport	0.974902509749025	0.999300069993001	0.0615563144887729	0.369010827198303	9749	141	s2f_0000550004|s2f_0001763002|s2f_0003138002|s2f_0000450010|s2f_0000695006|s2f_0000724002|s2f_0002277004|s2f_0003705001|s2f_0004221001|s2f_0006876002|s2f_0002608001|s2f_0003166002|s2f_0002277001|s2f_0004925002|s2f_0001373007|s2f_0004080001|s2f_0001146002|s2f_0004560001|s2f_0002680002|s2f_0000532008|s2f_0000550005|s2f_0007009002|s2f_0003914002|s2f_0000835002|s2f_0003767002|s2f_0003799001|s2f_00012…
306	Intracellular protein transport	0.975302469753025	0.999300069993001	0.0438959534858179	0.250668695488367	9753	84	s2f_0000550004|s2f_0000066023|s2f_0007045002|s2f_0000695006|s2f_0003499001|s2f_0000066001|s2f_0004221001|s2f_0006876002|s2f_0003319001|s2f_0001086004|s2f_0004925002|s2f_0003758001|s2f_0000098002|s2f_0000532008|s2f_0000550005
307	Tetrahydrofolate interconversion	0.978702129787021	0.999300069993001	0.00728087370484454	0.0225994998895588	9787	5	s2f_0004210003|s2f_0000683006|s2f_0000804006
308	GPI anchor biosynthetic process	0.979202079792021	0.999300069993001	0.00686851696103163	0.0278478316323572	9792	13	s2f_0033775001|s2f_0001494001
309	Vesicle_mediated transport	0.98040195980402	0.999300069993001	0.0347801498656865	0.195794055925269	9804	74	s2f_0000550004|s2f_0001805005|s2f_0001805004|s2f_0000043024|s2f_0003499001|s2f_0002277004|s2f_0002277001|s2f_0001086004|s2f_0003758001|s2f_0003420002|s2f_0000532008|s2f_0000550005|s2f_0000805007
310	Proteolysis involved in cellular protein catabolic process	0.982301769823018	0.999300069993001	0.00560931145701871	0.023920075910221	9823	16	s2f_0000048030|s2f_0000048035
311	Transmembrane transport	0.984001599840016	0.999300069993001	0.0703463045011536	0.437827759601382	9840	224	s2f_0000104002|s2f_0000034017|s2f_0000901006|s2f_0001295003|s2f_0000261012|s2f_0000128003|s2f_0000049029|s2f_0000650008|s2f_0001489004|s2f_0000167017|s2f_0000034034|s2f_0000901012|s2f_0001455001|s2f_0000685002|s2f_0001206008|s2f_0000466013|s2f_0003446001|s2f_0000778006|s2f_0000640001|s2f_0000064022|s2f_0000485007|s2f_0000074016|s2f_0001135001|s2f_0007305002|s2f_0003100001|s2f_0000064012|s2f_00000…
312	Sphingolipid metabolic process	0.987801219878012	0.999300069993001	0.00364298724954459	0.0137576604070299	9878	10	s2f_0002713004|s2f_0002585004|s2f_0000692007
313	Peptidoglycan catabolic process	0.990600939906009	0.999300069993001	0.00294035284234107	0.00912672110924492	9906	5	s2f_0015347001|s2f_0001239010|s2f_0001239001|s2f_0001239003
314	Aromatic amino acid family metabolic process	0.991600839916008	0.999300069993001	0.00210084033613445	0.00719174001975604	9916	7	s2f_0002297003|s2f_0001210003|s2f_0004340001|s2f_0001776002
315	Carbohydrate metabolic process	0.992700729927007	0.999300069993001	0.032480665755735	0.189760167364342	9927	107	s2f_0014991001|s2f_0000587005|s2f_0024585001|s2f_0000264010|s2f_0002600003|s2f_0000395021|s2f_0000811001|s2f_0000960002|s2f_0000395019|s2f_0002600002|s2f_0002600004|s2f_0002600005|s2f_0000264002|s2f_0003128007|s2f_0002769004|s2f_0047088001|s2f_0002362003|s2f_0000881002|s2f_0001714001|s2f_0000180009|s2f_0000264007|s2f_0188932001|s2f_0003919002|s2f_0000587004|s2f_0002010003|s2f_0009826002|s2f_00004…
316	Sodium ion transport	0.994500549945005	0.999300069993001	0.00126156433978131	0.00511490785084106	9945	13	s2f_0045646001|s2f_0001295003|s2f_0000304012|s2f_0000485009|s2f_0000187007|s2f_0000969010|s2f_0138277001|s2f_0000304009|s2f_0000969001
317	L_phenylalanine catabolic process	0.996300369963004	0.999300069993001	0.000420109228399412	0.00137898714409057	9963	6	s2f_0003923001|s2f_0002297003|s2f_0001210003|s2f_0004340001|s2f_0001776002
318	Histone deacetylation	0.997800219978002	0.999300069993001	0.000140095264780093	0.000515248297190567	9978	9	s2f_0000579007
319	Histone H3 deacetylation	0.997800219978002	0.999300069993001	0.000140036409466471	0.000459662381363522	9978	6	s2f_0000579007
320	Proteolysis	0.999100089991001	0.999300069993001	0.0376089880384604	0.23589078531406	9991	251	s2f_0000001014|s2f_0000001028|s2f_0000001156|s2f_0000001016|s2f_0000323008|s2f_0000323012|s2f_0000001024|s2f_0000048009|s2f_0000130018|s2f_0000048030|s2f_0000001129|s2f_0000323005|s2f_0000328018|s2f_0000001097|s2f_0001779001|s2f_0003240001|s2f_0000001128|s2f_0000048023|s2f_0000001025|s2f_0000273002|s2f_0000561007|s2f_0002711002|s2f_0002689008|s2f_0000001074|s2f_0000273013|s2f_0000528009|s2f_00011…
321	Metabolic process	0.999300069993001	0.999300069993001	0.000565610859728505	0.003186536670563	9993	75	s2f_0014991001|s2f_0000587005|s2f_0000264010|s2f_0002600003|s2f_0004210003|s2f_0000395021|s2f_0003533002|s2f_0000811001|s2f_0007311006|s2f_0000960002|s2f_0007311001|s2f_0000395019|s2f_0002600002|s2f_0002600004|s2f_0002600005|s2f_0002585004|s2f_0000264002|s2f_0002769004|s2f_0002546001|s2f_0047088001|s2f_0002362003|s2f_0000881002|s2f_0001714001|s2f_0006163002|s2f_0004465002|s2f_0000180009|s2f_00002…
