# Supplementary material for: Simple protocol for combined extraction of exocrine secretions and RNA in small arthropods
Source: Biol Methods Protoc. 2024 Jul 30;9(1):bpae054. doi: 10.1093/biomethods/bpae054 (PMC11316613; doi:10.1093/biomethods/bpae054)
Supplement: bpae054_Supplementary_Data [file bpae054_supplementary_data.zip › S04_gsea_go_cc.csv]

	pathway	pval	padj	ES	NES	nMoreExtreme	size	leadingEdge
1	Chromosome	9.99900009999e-05	0.00734926507349265	0.548589261541141	2.92986937556434	0	52	s2f_0004632002|s2f_0000055023|s2f_0000055006|s2f_0000055009|s2f_0000153008|s2f_0000055007|s2f_0003503001|s2f_0000175011|s2f_0000099002|s2f_0004187001|s2f_0001522004|s2f_0000175008|s2f_0004919002|s2f_0003116001|s2f_0000175006|s2f_0002020002|s2f_0000055022|s2f_0000153016|s2f_0003843002|s2f_0000029003|s2f_0003503002
2	Chitin_based extracellular matrix	9.99900009999e-05	0.00734926507349265	0.790039909151576	3.21649580912191	0	13	s2f_0002562023|s2f_0002562009|s2f_0002562005|s2f_0008428005|s2f_0002562004|s2f_0031213001|s2f_0002562014
3	Nucleosome	0.0008999100089991	0.0440955904409559	0.510382769468091	2.58050072118001	8	37	s2f_0000055023|s2f_0000055006|s2f_0000055009|s2f_0000055007|s2f_0000096021|s2f_0000175011|s2f_0000099002|s2f_0000175008|s2f_0000175006|s2f_0000096019|s2f_0000055022|s2f_0000096003|s2f_0000096007|s2f_0000096006|s2f_0000096012|s2f_0000175003|s2f_0000175016|s2f_0000099012|s2f_0000096008|s2f_0000055002|s2f_0000055012
4	Anaphase_promoting complex	0.0017998200179982	0.0661433856614339	0.839098152119108	2.74435007931495	17	6	s2f_0003455001|s2f_0000869001|s2f_0003668002
5	MCM complex	0.0037996200379962	0.111708829117088	0.757633076598312	2.69585373070711	37	8	s2f_0000153008|s2f_0005597002|s2f_0000153002|s2f_0000153011|s2f_0000153005|s2f_0000153016|s2f_0000153004
6	Mitochondrial proton_transporting ATP synthase complex, coupling factor F(o)	0.0081991800819918	0.200879912008799	0.808522251108467	2.50146302314943	81	5	s2f_0005923001|s2f_0005893001
7	Extracellular matrix	0.0153984601539846	0.306831816818318	0.71624715345061	2.44742637823088	153	7	s2f_0000105024|s2f_0000374007|s2f_0012178001|s2f_0000073027
8	Synapse	0.0166983301669833	0.306831816818318	0.390839389056333	2.06535341159226	166	48	s2f_0000075005|s2f_0001124005|s2f_0000785008|s2f_0002814006|s2f_0000785004|s2f_0002646001|s2f_0000929010|s2f_0000027003|s2f_0002690002|s2f_0005622002|s2f_0007074001|s2f_0000075030|s2f_0000075036|s2f_0000046032|s2f_0001388004|s2f_0000296005|s2f_0000075003|s2f_0001312007|s2f_0001628001|s2f_0000075011|s2f_0000014024|s2f_0001124001|s2f_0000075045|s2f_0000038022|s2f_0002553003|s2f_0000038030|s2f_00022…
9	SWI/SNF complex	0.0218978102189781	0.329247075292471	0.669561563244152	2.38247258991682	218	8	s2f_0001540003|s2f_0006265002|s2f_0004805001|s2f_0003363004|s2f_0000025017|s2f_0000025001|s2f_0001201003|s2f_0000043018
10	Collagen trimer	0.0223977602239776	0.329247075292471	0.760195437631162	2.35194612763495	223	5	s2f_0002162002|s2f_0002891002|s2f_0001014009|s2f_0002824001|s2f_0001014002
11	Peroxisome	0.0280971902809719	0.375480633754806	0.518764462495184	2.22213695668416	280	16	s2f_0000481003|s2f_0001745004|s2f_0000254004|s2f_0000212010|s2f_0006478001|s2f_0001293004|s2f_0004267002
12	Plastid	0.0363963603639636	0.419473437271657	0.577630615078416	2.24987385025719	363	11	s2f_0029429001|s2f_0005273001|s2f_0012049001
13	Integral component of plasma membrane	0.0370962903709629	0.419473437271657	0.414567520777403	2.02831629748738	370	30	s2f_0000357008|s2f_0000651005|s2f_0002744005|s2f_0001124005|s2f_0000785008|s2f_0001164007|s2f_0000675007|s2f_0000745001|s2f_0009768003|s2f_0001395005|s2f_0000270004|s2f_0012830001
14	NuA4 histone acetyltransferase complex	0.0452954704529547	0.440955904409559	0.57782446127694	2.19571335585233	452	10	s2f_0001220004|s2f_0001220003|s2f_0003843002|s2f_0003929002|s2f_0002231002|s2f_0000043018
15	Proton_transporting ATP synthase complex, coupling factor F(o)	0.0478952104789521	0.440955904409559	0.704887608081894	2.18083087345553	478	5	s2f_0005923001|s2f_0001963003|s2f_0008233002|s2f_0006312001|s2f_0006489002
16	Cell projection	0.047995200479952	0.440955904409559	0.443938329371007	2.04227283677742	479	22	s2f_0000785008|s2f_0002690002|s2f_0002389004|s2f_0000011032|s2f_0004419001|s2f_0000221009|s2f_0007023002|s2f_0006564002|s2f_0000014024|s2f_0005842002|s2f_0000283008
17	Neuron projection	0.0547945205479452	0.463820284638203	0.661850079864236	2.16464345033165	547	6	s2f_0000785008|s2f_0001851003|s2f_0000310010
18	Mitochondrial inner membrane	0.0567943205679432	0.463820284638203	0.29240398895459	1.65800473378608	567	80	s2f_0005893001|s2f_0000640007|s2f_0006753002|s2f_0001981002|s2f_0006120001|s2f_0000080007|s2f_0001157003|s2f_0003349001|s2f_0003452001|s2f_0005829001|s2f_0002725002
19	Dendrite	0.0841915808419158	0.646147385261474	0.546042535533344	2.01002447096841	841	9	s2f_0000013038|s2f_0000785008|s2f_0000139024|s2f_0004091004
20	Transcription factor TFIID complex	0.0980901909809019	0.646147385261474	0.480168703878894	1.91108954479489	980	12	s2f_0003696001|s2f_0003014002|s2f_0002033003|s2f_0002987002|s2f_0003056001|s2f_0001530004|s2f_0001530003
21	SAGA complex	0.0984901509849015	0.646147385261474	0.579602802679034	1.98051075154609	984	7	s2f_0003833002|s2f_0005614001|s2f_0002987002
22	Mitochondrial intermembrane space	0.0995900409959004	0.646147385261474	0.465956737348914	1.89705339635868	995	13	s2f_0004869002|s2f_0001157003|s2f_0003885002|s2f_0006966001|s2f_0003548004
23	Plasma membrane	0.104089591040896	0.646147385261474	0.211926802737757	1.33065999561391	1040	246	s2f_0000075005|s2f_0014298001|s2f_0000050006|s2f_0000314022|s2f_0001534008|s2f_0014680001|s2f_0003023006|s2f_0001124005|s2f_0000427013|s2f_0002085006|s2f_0070169001|s2f_0000318021|s2f_0002101005|s2f_0000934006|s2f_0000785008|s2f_0000254004|s2f_0002410002|s2f_0000122008|s2f_0001485020|s2f_0000318010|s2f_0000745001|s2f_0000069017|s2f_0000785004|s2f_0000069036|s2f_0000318017|s2f_0000884007|s2f_00003…
24	Voltage_gated calcium channel complex	0.107789221077892	0.646147385261474	0.56845013702829	1.94240193956726	1077	7	s2f_0001851001|s2f_0000437012|s2f_0000437001|s2f_0001704006|s2f_0000437009|s2f_0001704008
25	Cul4_RING E3 ubiquitin ligase complex	0.10988901109889	0.646147385261474	0.542359714745665	1.92985563268582	1098	8	s2f_0000708001|s2f_0006852001|s2f_0000708003|s2f_0003359002|s2f_0000708005|s2f_0007183002
26	Postsynaptic membrane	0.115888411158884	0.655215247705999	0.384052135035929	1.75092403552488	1158	21	s2f_0000075005|s2f_0001922003|s2f_0005622002|s2f_0000075030|s2f_0000075036|s2f_0001388004|s2f_0000075003|s2f_0000075011|s2f_0006564002|s2f_0000075045|s2f_0000038022|s2f_0004434004|s2f_0000038030
27	Proton_transporting ATP synthase complex, catalytic core F(1)	0.131386861313869	0.681200845432698	0.57401885636608	1.87738310472756	1313	6	s2f_0002235003|s2f_0001762002|s2f_0001762004|s2f_0003321001
28	Chromosome, centromeric region	0.131686831316868	0.681200845432698	0.607510742986806	1.87955947738495	1316	5	s2f_0000254004|s2f_0003116001|s2f_0003843002|s2f_0000029019
29	Cell cortex	0.134386561343866	0.681200845432698	0.54223618101742	1.85282849119863	1343	7	s2f_0014472001|s2f_0000009069|s2f_0004091004|s2f_0001398003
30	Transcription regulator complex	0.144685531446855	0.68807494250575	0.390005785157323	1.69263489837029	1446	17	s2f_0000657007|s2f_0003235004|s2f_0000710009|s2f_0000657009|s2f_0004338002|s2f_0000682005|s2f_0000657003
31	Ino80 complex	0.145985401459854	0.68807494250575	0.451226315185468	1.75752853221929	1459	11	s2f_0004632002|s2f_0001220004|s2f_0001220003
32	Integrator complex	0.14978502149785	0.68807494250575	0.479786807307893	1.76613205158956	1497	9	s2f_0005360002|s2f_0005393001|s2f_0006434002|s2f_0006693001|s2f_0004531001|s2f_0007103001
33	Ciliary basal body	0.158684131586841	0.706865677068657	0.547542144468063	1.7907885076428	1586	6	s2f_0006365002|s2f_0008415002|s2f_0005816002
34	Nuclear pore	0.166283371662834	0.718931048071663	0.433129993497542	1.6870432776488	1662	11	s2f_0003320001|s2f_0007163001|s2f_0006445002|s2f_0004206001|s2f_0001889004
35	Nucleoplasm	0.175382461753825	0.736606339366063	0.279483527306887	1.46080694538656	1753	45	s2f_0004165002|s2f_0004366001|s2f_0005597002|s2f_0001024001|s2f_0005612002|s2f_0005372001|s2f_0005622002|s2f_0005841001|s2f_0002354004|s2f_0004985002
36	Lamellipodium	0.188181181881812	0.74883052235317	0.552588208654278	1.70963627665408	1881	5	s2f_0004734001|s2f_0004918003|s2f_0005900002
37	Transcription factor TFIIH core complex	0.188481151884812	0.74883052235317	0.552294456503414	1.70872744558314	1884	5	s2f_0004971002|s2f_0004275002|s2f_0004224001|s2f_0004208002
38	Voltage_gated potassium channel complex	0.199480051994801	0.754410605451083	0.461470809035804	1.6420320608721	1994	8	s2f_0000063033|s2f_0001032005|s2f_0000063034|s2f_0000063017|s2f_0000063021|s2f_0000063007|s2f_0000063002
39	Microtubule cytoskeleton	0.201279872012799	0.754410605451083	0.51169304019045	1.67354061248396	2012	6	s2f_0008415002|s2f_0000221010|s2f_0005363001|s2f_0005816002|s2f_0000043029|s2f_0013770001
40	Golgi membrane	0.211078892110789	0.754410605451083	0.252810388861515	1.37011823356515	2110	57	s2f_0000475012|s2f_0002101005|s2f_0000126028|s2f_0000093008|s2f_0002624002|s2f_0000686010|s2f_0000333008|s2f_0002690002|s2f_0004576001|s2f_0002167001|s2f_0000126006|s2f_0000093003|s2f_0001059004|s2f_0006564002
41	Basement membrane	0.212178782121788	0.754410605451083	0.503032073946963	1.64521410105352	2121	6	s2f_0001014009|s2f_0000131011|s2f_0000131025|s2f_0001014002
42	Proteasome complex	0.21987801219878	0.754410605451083	0.271005529436974	1.39136152321313	2198	40	s2f_0003042002|s2f_0000166005|s2f_0000166001|s2f_0000166016|s2f_0002441003|s2f_0000166015|s2f_0002103002|s2f_0002885002|s2f_0003465002|s2f_0002832002|s2f_0003228001|s2f_0000166012|s2f_0002057002|s2f_0003031002|s2f_0003042001|s2f_0002861001|s2f_0002826001|s2f_0000166003|s2f_0000166006|s2f_0001626004|s2f_0000166008|s2f_0000166007|s2f_0003125002|s2f_0003032002|s2f_0003196002|s2f_0000166009|s2f_00025…
43	Golgi cisterna membrane	0.220677932206779	0.754410605451083	0.47008375279903	1.60628265122654	2206	7	s2f_0000911009|s2f_0000333008|s2f_0000508004|s2f_0000333002
44	Histone acetyltransferase complex	0.232076792320768	0.757219278072193	0.485595598759329	1.58818645542791	2320	6	s2f_0003843002|s2f_0002719001|s2f_0004398003|s2f_0001278006|s2f_0004398002
45	Cell junction	0.232176782321768	0.757219278072193	0.247799359038233	1.33635661597938	2321	55	s2f_0000075005|s2f_0000785008|s2f_0000183014|s2f_0001485020|s2f_0000785004|s2f_0000715009|s2f_0002646001|s2f_0000027003|s2f_0001485009|s2f_0001485004|s2f_0005622002|s2f_0000075030|s2f_0000075036|s2f_0001388004|s2f_0000075003|s2f_0001312007|s2f_0000075011|s2f_0002646003|s2f_0001631003|s2f_0000075045|s2f_0000038022|s2f_0000723011|s2f_0002553003|s2f_0004434004|s2f_0000038030
46	Microtubule	0.241075892410759	0.757219278072193	0.241391203316722	1.31473348620652	2410	59	s2f_0000188011|s2f_0005685008|s2f_0000169002|s2f_0000434004|s2f_0000169013|s2f_0005100002|s2f_0000431003|s2f_0000169001|s2f_0000188006|s2f_0000169014|s2f_0000006003|s2f_0000977005|s2f_0000188007|s2f_0000006027|s2f_0000169006|s2f_0000169007|s2f_0000188016|s2f_0000006013|s2f_0000169015|s2f_0001391005|s2f_0014158001
47	Mitochondrion	0.251874812518748	0.757219278072193	0.192005353711206	1.18688406737804	2518	195	s2f_0005923001|s2f_0005893001|s2f_0005962001|s2f_0001925003|s2f_0006753002|s2f_0000507008|s2f_0006120001|s2f_0001157003|s2f_0004511001|s2f_0003349001|s2f_0001757003|s2f_0004039001|s2f_0003452001|s2f_0005085001|s2f_0005885002|s2f_0005829001|s2f_0003054001|s2f_0000507003|s2f_0002725002
48	Receptor complex	0.252474752524748	0.757219278072193	0.498784635035945	1.54317499530402	2524	5	s2f_0000785008|s2f_0005329001|s2f_0005120002|s2f_0000165021
49	COP9 signalosome	0.25957404259574	0.757219278072193	0.417392079703353	1.48518858269498	2595	8	s2f_0005063002|s2f_0002757003|s2f_0004316002|s2f_0003610002|s2f_0003969002
50	Extracellular region	0.267173282671733	0.757219278072193	0.201616886405962	1.2059857723878	2671	135	s2f_0003769006|s2f_0000001156|s2f_0009967001|s2f_0000081008|s2f_0002196003|s2f_0001239010|s2f_0000001129|s2f_0003605002|s2f_0015435001|s2f_0000315012|s2f_0007312002|s2f_0002711002|s2f_0000178006|s2f_0000178003|s2f_0002894001|s2f_0007511001|s2f_0021349001|s2f_0005791003|s2f_0000180009|s2f_0011191001|s2f_0188932001|s2f_0001114017|s2f_0006608002|s2f_0000419002|s2f_0000635024|s2f_0000147021|s2f_00000…
51	Small_subunit processome	0.278272172782722	0.757219278072193	0.403103208550528	1.43434509685103	2782	8	s2f_0001116003|s2f_0003374002|s2f_0003682001|s2f_0001518003|s2f_0003946002
52	Ubiquitin ligase complex	0.281871812818718	0.757219278072193	0.400672981905405	1.42569772417145	2818	8	s2f_0001936001|s2f_0005738002|s2f_0001936003|s2f_0001829004
53	Set1C/COMPASS complex	0.29037096290371	0.757219278072193	0.414856808537935	1.41757142281534	2903	7	s2f_0002520001|s2f_0005460002|s2f_0002576002|s2f_0003931002
54	SCF ubiquitin ligase complex	0.292770722927707	0.757219278072193	0.361860824584638	1.3750588608595	2927	10	s2f_0004469002|s2f_0006113004
55	Focal adhesion	0.292870712928707	0.757219278072193	0.375629460988625	1.38272086782826	2928	9	s2f_0001009005|s2f_0002218005
56	Mitochondrial respiratory chain complex IV	0.296170382961704	0.757219278072193	0.429157718929703	1.40360101736486	2961	6	s2f_0006753002|s2f_0003452001
57	Chloroplast	0.297070292970703	0.757219278072193	0.347646613398833	1.3540851267212	2970	11	s2f_0005273001|s2f_0012049001|s2f_0004396002|s2f_0011925001
58	Recycling endosome	0.2995700429957	0.757219278072193	0.388516093112287	1.38244038098117	2995	8	s2f_0005621001|s2f_0000296005|s2f_0003744001|s2f_0000687001|s2f_0001585006|s2f_0004002003|s2f_0008368002
59	Centrosome	0.306869313068693	0.757219278072193	0.342510596149513	1.33408031637689	3068	11	s2f_0008412002|s2f_0008415002|s2f_0002802002|s2f_0004410002|s2f_0000043029|s2f_0001781002|s2f_0000113012|s2f_0005328003|s2f_0003863002|s2f_0003304003
60	Cellular_component	0.309069093090691	0.757219278072193	0.247012354558942	1.24889709686716	3090	37	s2f_0002902005|s2f_0007121002|s2f_0005237001|s2f_0002803001|s2f_0006197001|s2f_0002541001|s2f_0007940002|s2f_0006894002|s2f_0006599002|s2f_0006923001|s2f_0006366003
61	Anchored component of membrane	0.32966703329667	0.773189347731894	0.386723521873066	1.3214395951938	3296	7	s2f_0001653004|s2f_0000836005|s2f_0008430002|s2f_0012092001|s2f_0014094001
62	Late endosome	0.33036696330367	0.773189347731894	0.403286989573012	1.31898834364765	3303	6	s2f_0000884007|s2f_0000283008|s2f_0008361002|s2f_0003689001
63	Mediator complex	0.331366863313669	0.773189347731894	0.264686919009885	1.23817420966533	3313	24	s2f_0007090002|s2f_0006892001|s2f_0006848001|s2f_0004525001|s2f_0002857002|s2f_0006893002|s2f_0006051001|s2f_0005112002|s2f_0006616001|s2f_0005112003|s2f_0004089001|s2f_0007342002
64	Endoplasmic reticulum_Golgi intermediate compartment membrane	0.33996600339966	0.780859414058594	0.426782716250842	1.32041039335296	3399	5	s2f_0000823006|s2f_0000823001|s2f_0000823005|s2f_0002496003
65	Cullin_RING ubiquitin ligase complex	0.35036496350365	0.784458540447325	0.389499811354265	1.27389606982653	3503	6	s2f_0000248011|s2f_0000248008|s2f_0005581001|s2f_0000248009
66	Respirasome	0.35956404359564	0.784458540447325	0.26588069923201	1.1984543343406	3595	20	s2f_0006120001|s2f_0003349001|s2f_0005829001
67	Phagophore assembly site	0.361263873612639	0.784458540447325	0.381167039710114	1.24664294995636	3612	6	s2f_0000254004|s2f_0003564002
68	Large ribosomal subunit	0.370662933706629	0.784458540447325	0.300890706173	1.19755635477277	3706	12	s2f_0000834003|s2f_0002661001|s2f_0004274002|s2f_0001715002
69	COPI vesicle coat	0.372662733726627	0.784458540447325	0.401451011263776	1.24203738228048	3726	5	s2f_0002383004|s2f_0002865002|s2f_0002100002|s2f_0002854002
70	Chromatin	0.378862113788621	0.784458540447325	0.310858137987761	1.18125038155485	3788	10	s2f_0001341001|s2f_0000013029|s2f_0012527001|s2f_0004410002|s2f_0000088023|s2f_0000033005|s2f_0000307003
71	Integral component of endoplasmic reticulum membrane	0.385461453854615	0.784458540447325	0.319431937580483	1.17585347214479	3854	9	s2f_0007572002|s2f_0003522004|s2f_0000280013
72	Early endosome membrane	0.385561443855614	0.784458540447325	0.364994534417417	1.19374923773611	3855	6	s2f_0000143015|s2f_0002478004|s2f_0001571005|s2f_0000687001
73	COPI_coated vesicle membrane	0.38956104389561	0.784458540447325	0.361649075680969	1.18280759768419	3895	6	s2f_0002383004|s2f_0002865002|s2f_0002100002|s2f_0002854002
74	Dynein complex	0.409359064093591	0.808032354659271	0.316799521626235	1.12725433807204	4093	8	s2f_0000070024|s2f_0000070008
75	Spliceosomal complex	0.415358464153585	0.808032354659271	0.204989903520701	1.08324956090192	4153	48	s2f_0003905001|s2f_0003058002|s2f_0003721001|s2f_0002343003|s2f_0003820002|s2f_0002916001|s2f_0000394001|s2f_0003279002|s2f_0001283003|s2f_0003938002|s2f_0001180003|s2f_0002637002|s2f_0001435001|s2f_0000500007|s2f_0003468001|s2f_0005853002
76	SLIK (SAGA_like) complex	0.417758224177582	0.808032354659271	0.36250350042005	1.12153883312401	4177	5	s2f_0002987002|s2f_0001976001|s2f_0001976003|s2f_0001134006|s2f_0002987001
77	Myosin complex	0.441255874412559	0.836685562213009	0.242583918211725	1.06615089575886	4412	18	s2f_0006015004|s2f_0006015001
78	Proteasome core complex	0.443955604439556	0.836685562213009	0.255712883779616	1.06127169490753	4439	14	s2f_0002862002|s2f_0003150001|s2f_0003230002|s2f_0003102001|s2f_0002919001|s2f_0002570002|s2f_0003196002|s2f_0001626004|s2f_0002861001|s2f_0003031002|s2f_0002057002|s2f_0002885002|s2f_0002103002|s2f_0002441003
79	Mitochondrial matrix	0.457454254574543	0.851212347119718	0.227607613626304	1.03768109850365	4574	21	s2f_0003126002|s2f_0000819004|s2f_0007060001|s2f_0000201016|s2f_0000513006|s2f_0003594002|s2f_0001293003
80	Nuclear body	0.471952804719528	0.866317026833902	0.301372904643594	0.985668664235864	4719	6	s2f_0000200034
81	Spindle pole	0.483151684831517	0.866317026833902	0.293353351171127	0.95943995409909	4831	6	s2f_0004091004|s2f_0000730003|s2f_0000730002|s2f_0002802002
82	Mitochondrial membrane	0.483251674832517	0.866317026833902	0.26524412647039	0.97638398163501	4832	9	s2f_0000080007|s2f_0002389004|s2f_0003280001
83	Neuromuscular junction	0.493550644935506	0.868263173682632	0.303891038892004	0.940199476034993	4935	5	s2f_0000785008|s2f_0003301004|s2f_0001611007
84	Extrinsic component of mitochondrial inner membrane	0.496150384961504	0.868263173682632	0.302010181134181	0.934380345978215	4961	5	s2f_0002725002|s2f_0004122001
85	Protein phosphatase type 2A complex	0.514748525147485	0.879135419791354	0.288994679361523	0.894112070903037	5147	5	s2f_0002003004|s2f_0000435003|s2f_0000435008|s2f_0000862006|s2f_0000862005
86	Proteasome core complex, alpha_subunit complex	0.524947505249475	0.879135419791354	0.25546218487395	0.872917800634736	5249	7	s2f_0002862002|s2f_0003230002|s2f_0002570002|s2f_0003196002|s2f_0002861001|s2f_0002885002|s2f_0002441003
87	Cytoskeleton	0.526047395260474	0.879135419791354	0.163631613476835	0.969556999220912	5260	122	s2f_0006977001|s2f_0002742006|s2f_0000183015|s2f_0000183014|s2f_0000169002|s2f_0002742005|s2f_0000434004|s2f_0000169013|s2f_0005100002|s2f_0000169001|s2f_0000188006|s2f_0003060004|s2f_0000014035|s2f_0000169014|s2f_0003779002|s2f_0004919002|s2f_0005037004|s2f_0000014021|s2f_0000169006|s2f_0005622002|s2f_0004372002|s2f_0004737001|s2f_0000169007|s2f_0000183012|s2f_0005646001
88	Arp2/3 protein complex	0.533446655334467	0.879135419791354	0.260467721607618	0.851884384023032	5334	6	s2f_0003090001|s2f_0003798001|s2f_0000043009|s2f_0002283003|s2f_0003583001|s2f_0002336001
89	Early endosome	0.535846415358464	0.879135419791354	0.219512195121951	0.89370175795188	5358	13	s2f_0003121002|s2f_0000296005|s2f_0003635002|s2f_0001585006|s2f_0004002003|s2f_0002501001|s2f_0008368002
90	Golgi apparatus	0.538246175382462	0.879135419791354	0.163386654279101	0.958477853835534	5382	110	s2f_0000475012|s2f_0005042001|s2f_0004797002|s2f_0002101005|s2f_0000254004|s2f_0000126028|s2f_0000093008|s2f_0000911009|s2f_0002624002|s2f_0000686010|s2f_0000333008|s2f_0002690002|s2f_0000508004|s2f_0004576001|s2f_0003822002|s2f_0000126003|s2f_0002167001|s2f_0000126006|s2f_0007791002|s2f_0000093003|s2f_0001059004|s2f_0006564002|s2f_0003280001|s2f_0000333002|s2f_0003488001|s2f_0008241001|s2f_00043…
91	GPI_anchor transamidase complex	0.555244475552445	0.883559057887315	0.25595071408569	0.791878326361798	5552	5	s2f_0004175001|s2f_0004499001|s2f_0004418002|s2f_0004022001|s2f_0003739001
92	MLL1 complex	0.562043795620438	0.883559057887315	0.250910109213106	0.776283348380931	5620	5	s2f_0000186010|s2f_0006718002|s2f_0000186008|s2f_0004203003
93	Motile cilium	0.566843315668433	0.883559057887315	0.218136455915804	0.802977031766993	5668	9	s2f_0006369002|s2f_0006598001
94	Signal peptidase complex	0.572542745725427	0.883559057887315	0.243629235508261	0.753757269075234	5725	5	s2f_0002076001|s2f_0002934002|s2f_0003873002|s2f_0002076003|s2f_0004894001
95	Gap junction	0.582041795820418	0.883559057887315	0.20338650907034	0.772861836584467	5820	10	s2f_0001485014|s2f_0001485002|s2f_0001485011|s2f_0000257010|s2f_0001485010
96	Axon	0.59044095590441	0.883559057887315	0.205595596813849	0.756813167156566	5904	9	s2f_0002545001|s2f_0009347002|s2f_0006911001
97	Nuclear speck	0.607439256074393	0.883559057887315	0.185726611074231	0.75615023904832	6074	13	s2f_0003359001|s2f_0007023002|s2f_0003938002|s2f_0003468001|s2f_0002165002
98	Mitochondrial outer membrane	0.609139086091391	0.883559057887315	0.172512711272415	0.777599153118156	6091	20	s2f_0004142001|s2f_0006876002|s2f_0001810001|s2f_0004750002|s2f_0002516003|s2f_0002516004|s2f_0005835001|s2f_0003993002|s2f_0004142003
99	CCR4_NOT complex	0.609439056094391	0.883559057887315	0.220243244129347	0.681404043652133	6094	5	s2f_0004835001|s2f_0002150004|s2f_0000766004
100	Nucleolus	0.61033896610339	0.883559057887315	0.155667879834355	0.869544391627044	6103	71	s2f_0001355001|s2f_0004030002|s2f_0004366001|s2f_0003377002|s2f_0001116003|s2f_0003374002|s2f_0003843002|s2f_0002354004|s2f_0003703001|s2f_0003599002|s2f_0003276001|s2f_0003819001|s2f_0015246001|s2f_0002929002|s2f_0000156011|s2f_0000997004|s2f_0003816001|s2f_0003407002|s2f_0003710002|s2f_0004492001|s2f_0003680001|s2f_0001078006|s2f_0006646002|s2f_0002653001|s2f_0003407001|s2f_0002298002|s2f_00044…
101	Nuclear membrane	0.618238176182382	0.883559057887315	0.203735282587745	0.666335562194832	6182	6	s2f_0005688002|s2f_0007084002
102	Spindle	0.628137186281372	0.883559057887315	0.192149363629059	0.656577019315812	6281	7	s2f_0000257010|s2f_0003293001|s2f_0000618008|s2f_0003304003|s2f_0000113012|s2f_0014158001|s2f_0000221009
103	Cytoplasmic dynein complex	0.640535946405359	0.883559057887315	0.198683842061047	0.614702048745837	6405	5	s2f_0007128002|s2f_0001674003
104	Vacuolar membrane	0.654934506549345	0.883559057887315	0.181347150259067	0.593113052317111	6549	6	s2f_0001171006|s2f_0004829001
105	Proton_transporting V_type ATPase, V1 domain	0.657534246575342	0.883559057887315	0.179712244126506	0.587765936770217	6575	6	s2f_0002035001|s2f_0002201003|s2f_0002453002|s2f_0003238001
106	Presynapse	0.658134186581342	0.883559057887315	0.186502380285634	0.577014185292076	6581	5	s2f_0001373007|s2f_0000810008
107	Proton_transporting two_sector ATPase complex, proton_transporting domain	0.661933806619338	0.883559057887315	0.183842061047326	0.568783502468841	6619	5	s2f_0003159002|s2f_0001963003|s2f_0001089005|s2f_0001089003
108	Oligosaccharyltransferase complex	0.683531646835316	0.883559057887315	0.167460095211425	0.518099824031023	6835	5	s2f_0002915002|s2f_0005275001|s2f_0007516002|s2f_0004181002
109	Cilium	0.685931406859314	0.883559057887315	0.146551058853543	0.61877062344123	6859	15	s2f_0006772001|s2f_0006987001|s2f_0005598001|s2f_0007128002|s2f_0006775002|s2f_0001825001
110	Small ribosomal subunit	0.687731226877312	0.883559057887315	0.146122563455336	0.625918643111647	6877	16	s2f_0001720003|s2f_0002230004|s2f_0002145004|s2f_0002140004|s2f_0002170002
111	Cytoplasmic vesicle membrane	0.688431156884312	0.883559057887315	0.157961069878168	0.516626658697839	6884	6	s2f_0002608001|s2f_0004921001|s2f_0001617002|s2f_0003383002|s2f_0002501001|s2f_0001617001
112	Synaptic vesicle	0.688931106889311	0.883559057887315	0.154195460824819	0.526888011223561	6889	7	s2f_0013041001|s2f_0000098011
113	Cytosolic large ribosomal subunit	0.69053094690531	0.883559057887315	0.150021011346127	0.533813419205212	6905	8	s2f_0001980003|s2f_0002129004|s2f_0001644002|s2f_0001846003|s2f_0001130002
114	U4/U6 x U5 tri_snRNP complex	0.692030796920308	0.883559057887315	0.148620254937666	0.528829166925051	6920	8	s2f_0001233004|s2f_0001788002|s2f_0002816001|s2f_0001233002
115	Ribonucleoprotein complex	0.695930406959304	0.883559057887315	0.145999719770212	0.554793983525225	6959	10	s2f_0001720003|s2f_0001846003|s2f_0000688001|s2f_0001996006|s2f_0000688004|s2f_0001720004
116	Protein_containing complex	0.697230276972303	0.883559057887315	0.146008971151627	0.519537546279164	6972	8	s2f_0001285003|s2f_0013236001
117	Exocyst	0.707829217078292	0.889323888124008	0.140215716486903	0.498923653244087	7078	8	s2f_0003705001|s2f_0003723002|s2f_0003109002|s2f_0001896004|s2f_0000982002|s2f_0005774001|s2f_0003473002|s2f_0000413006
118	Endosome membrane	0.725627437256274	0.890730926907309	0.129003055262726	0.566965543049495	7256	18	s2f_0000304012|s2f_0000396002|s2f_0001171006
119	Perinuclear region of cytoplasm	0.730826917308269	0.890730926907309	0.127522421524664	0.496700406835025	7308	11	s2f_0007337002|s2f_0013236001|s2f_0006911001|s2f_0003420002|s2f_0004569001|s2f_0007021001|s2f_0004207001
120	Intracellular membrane_bounded organelle	0.731226877312269	0.890730926907309	0.127331370074323	0.545426226435102	7312	16	s2f_0003204001|s2f_0000004095|s2f_0000450016|s2f_0000088020|s2f_0006760001|s2f_0002076001|s2f_0000066022|s2f_0004682001
121	Endoplasmic reticulum lumen	0.751024897510249	0.890730926907309	0.117061544932006	0.485834355947253	7510	14	s2f_0004524001|s2f_0004732003|s2f_0000497008|s2f_0002308004|s2f_0005667002
122	BBSome	0.752024797520248	0.890730926907309	0.121411567007422	0.397088043520413	7520	6	s2f_0006772001|s2f_0006987001|s2f_0007335001
123	Extracellular space	0.766623337666233	0.890730926907309	0.119434731203142	0.609902748123207	7666	39	s2f_0000048030|s2f_0002711002|s2f_0000178003|s2f_0000043025|s2f_0000052032|s2f_0000048035|s2f_0000419002|s2f_0000052030|s2f_0013041001|s2f_0000052006|s2f_0013415001
124	Microtubule organizing center	0.77052294770523	0.890730926907309	0.111360448807854	0.483307143442286	7705	17	s2f_0014465001|s2f_0006772001|s2f_0007128002|s2f_0004800002|s2f_0004569001|s2f_0003984003|s2f_0004207001
125	Eukaryotic translation initiation factor 3 complex	0.776522347765224	0.890730926907309	0.102902004766578	0.427068763191956	7765	14	s2f_0002914002|s2f_0003115002
126	Eukaryotic 43S preinitiation complex	0.776522347765224	0.890730926907309	0.102902004766578	0.427068763191956	7765	14	s2f_0002914002|s2f_0003115002
127	Eukaryotic 48S preinitiation complex	0.776522347765224	0.890730926907309	0.102902004766578	0.427068763191956	7765	14	s2f_0002914002|s2f_0003115002
128	Actin filament	0.782921707829217	0.890730926907309	0.101544732258651	0.346979747288241	7829	7	s2f_0005909004|s2f_0005909001|s2f_0000043024
129	Actin cytoskeleton	0.786021397860214	0.890730926907309	0.0966657326982348	0.355833979193143	7860	9	s2f_0006027001|s2f_0000043024
130	Late endosome membrane	0.787721227877212	0.890730926907309	0.0955449705799944	0.351708367840179	7877	9	s2f_0001763002|s2f_0000601002
131	Lysosomal membrane	0.819318068193181	0.916431084164311	0.0832399103139013	0.324219826000005	8193	11	s2f_0000850004|s2f_0001843004|s2f_0013236001|s2f_0001146002
132	Proton_transporting V_type ATPase, V0 domain	0.822917708229177	0.916431084164311	0.0812324929971989	0.277572546254467	8229	7	s2f_0000691006|s2f_0003159002|s2f_0002436002|s2f_0000691003
133	Endosome	0.848815118488151	0.938164078329009	0.090730060486707	0.460647977885233	8488	38	s2f_0000304012|s2f_0001763002|s2f_0000450016|s2f_0000396002|s2f_0000428005|s2f_0003149001|s2f_0007749002|s2f_0003799001|s2f_0004377002|s2f_0002147005|s2f_0005203004|s2f_0003848002|s2f_0005388001|s2f_0004729003
134	Cytosol	0.874512548745125	0.94867625913465	0.0969086527292953	0.556760960764801	8745	89	s2f_0000461008|s2f_0004465002|s2f_0000080008|s2f_0029985001|s2f_0000409007|s2f_0001285003|s2f_0003354002|s2f_0005370003|s2f_0006027001|s2f_0000695006|s2f_0006311001
135	Apical plasma membrane	0.887011298870113	0.94867625913465	0.0469253396834291	0.166972451385384	8870	8	s2f_0001640005|s2f_0000268011|s2f_0013542001
136	Ribosome	0.890910908909109	0.94867625913465	0.101284980947712	0.612759436186259	8909	152	s2f_0007666001|s2f_0002353001|s2f_0002031004|s2f_0002031002|s2f_0002187003|s2f_0001937004|s2f_0004353002|s2f_0000100022|s2f_0001304003|s2f_0001720003|s2f_0002746001|s2f_0001980003|s2f_0002129004|s2f_0001854001|s2f_0002029004|s2f_0002195004|s2f_0002232002|s2f_0002000002|s2f_0001644002|s2f_0001846003|s2f_0001892001|s2f_0001826001|s2f_0000100017|s2f_0002186001|s2f_0001715004|s2f_0002217002|s2f_00008…
137	Cytoplasmic vesicle	0.897910208979102	0.94867625913465	0.0658135283363802	0.331272186159712	8979	36	s2f_0003451003|s2f_0000695006|s2f_0000098011|s2f_0013236001|s2f_0002608001|s2f_0007146001|s2f_0001048006
138	Sarcoplasmic reticulum	0.914108589141086	0.94867625913465	0.036129393642347	0.118164608106421	9141	6	s2f_0000453010|s2f_0001455001|s2f_0001455008|s2f_0001455005
139	Clathrin adaptor complex	0.914208579142086	0.94867625913465	0.034453781512605	0.117729045480343	9142	7	s2f_0000550004
140	Membrane coat	0.914808519148085	0.94867625913465	0.0344827586206896	0.140389931325774	9148	13	s2f_0000550004|s2f_0000532008|s2f_0000550005|s2f_0000370001|s2f_0003891001|s2f_0002249001
141	Trans_Golgi network	0.914908509149085	0.94867625913465	0.03572929802438	0.135770120728342	9149	10	s2f_0001805005|s2f_0001805004|s2f_0007108001|s2f_0005367001
142	Clathrin_coated pit	0.916408359164084	0.94867625913465	0.0344682639764607	0.130978234114401	9164	10	s2f_0000550004
143	Endoplasmic reticulum membrane	0.974702529747025	0.996479804074387	0.0576854660411803	0.338133998415086	9747	109	s2f_0033775001|s2f_0000453010|s2f_0000716002|s2f_0001494001|s2f_0000384007|s2f_0001592003|s2f_0001285003|s2f_0003138002|s2f_0000695006|s2f_0001768006|s2f_0005688002|s2f_0004524001|s2f_0001337002|s2f_0002679004|s2f_0003204001|s2f_0004955002|s2f_0004221001|s2f_0003731002|s2f_0002915002|s2f_0000624007|s2f_0001796006|s2f_0004466002|s2f_0001831002|s2f_0004606002|s2f_0002058003|s2f_0003281002|s2f_00069…
144	Lysosome	0.981801819818018	0.996479804074387	0.00561009817671809	0.0243479669240447	9818	17	s2f_0000048030|s2f_0000048023|s2f_0000960002|s2f_0002362003|s2f_0000048035|s2f_0006608002
145	Vacuole	0.986801319868013	0.996479804074387	0.00350091023666155	0.0114500589250408	9868	6	s2f_0000264010|s2f_0000264007
146	Adherens junction	0.98970102989701	0.996479804074387	0.00252242152466364	0.00982484321212124	9897	11	s2f_0001305005
147	Endoplasmic reticulum	0.998400159984002	0.998400159984002	0.0202068733867307	0.122107586013697	9984	150	s2f_0033775001|s2f_0001620002|s2f_0006608002|s2f_0001455001|s2f_0000716002|s2f_0001494001|s2f_0000384007|s2f_0001592003|s2f_0003138002|s2f_0001768006|s2f_0005688002|s2f_0004524001|s2f_0002679004|s2f_0003204001|s2f_0006227002|s2f_0004955002|s2f_0007195002|s2f_0004732001|s2f_0000497008|s2f_0004221001|s2f_0006446002|s2f_0000481005|s2f_0003731002|s2f_0002915002|s2f_0000624007|s2f_0001796006|s2f_00023…
