# Supplementary material for: Simple protocol for combined extraction of exocrine secretions and RNA in small arthropods
Source: Biol Methods Protoc. 2024 Jul 30;9(1):bpae054. doi: 10.1093/biomethods/bpae054 (PMC11316613; doi:10.1093/biomethods/bpae054)
Supplement: bpae054_Supplementary_Data [file bpae054_supplementary_data.zip › S04_gsea_go_mf.csv]

	pathway	pval	padj	ES	NES	nMoreExtreme	size	leadingEdge
1	DNA_binding transcription factor activity, RNA polymerase II_specific	9.99900009999e-05	0.00702429757024298	0.563263634105739	3.35123287724852	0	120	s2f_0000360011|s2f_0000002013|s2f_0000142026|s2f_0000002116|s2f_0000002022|s2f_0000028013|s2f_0000002105|s2f_0000028029|s2f_0000002080|s2f_0000002035|s2f_0000002038|s2f_0000028036|s2f_0000002019|s2f_0040706001|s2f_0000002002|s2f_0000002063|s2f_0000002023|s2f_0000002088|s2f_0000028044|s2f_0007926002|s2f_0004464003|s2f_0000028048|s2f_0000142014|s2f_0000028028|s2f_0000002033|s2f_0000088013|s2f_00007…
2	DNA binding	9.99900009999e-05	0.00702429757024298	0.394170301955323	2.5733333712543	0	490	s2f_0044551001|s2f_0000575006|s2f_0000360011|s2f_0000239003|s2f_0000002013|s2f_0000116005|s2f_0000142026|s2f_0000002116|s2f_0000002022|s2f_0009635004|s2f_0001486008|s2f_0000298002|s2f_0000055023|s2f_0000028013|s2f_0003160006|s2f_0000002105|s2f_0000028029|s2f_0000002080|s2f_0000002035|s2f_0000231019|s2f_0001340004|s2f_0000231022|s2f_0000031033|s2f_0000002038|s2f_0000028036|s2f_0000002019|s2f_00000…
3	RNA binding	9.99900009999e-05	0.00702429757024298	0.306906671716559	1.95434277183425	0	299	s2f_0000575006|s2f_0001602003|s2f_0000834003|s2f_0004595001|s2f_0001748002|s2f_0001355001|s2f_0005254002|s2f_0003775001|s2f_0031115001|s2f_0000541007|s2f_0004165002|s2f_0001736006|s2f_0051143001|s2f_0003490002|s2f_0003612002|s2f_0005830001|s2f_0002047006|s2f_0000061003|s2f_0000068026|s2f_0012634001|s2f_0000177014|s2f_0000103019|s2f_0003377002|s2f_0000103014|s2f_0001411001|s2f_0000522004|s2f_00041…
4	Protein heterodimerization activity	9.99900009999e-05	0.00702429757024298	0.475229584905994	2.60814153507005	0	60	s2f_0000055023|s2f_0000055006|s2f_0000055009|s2f_0000055007|s2f_0000096021|s2f_0002450001|s2f_0006294001|s2f_0000175011|s2f_0000099002|s2f_0003696001|s2f_0000175008|s2f_0000175006|s2f_0000096019|s2f_0000055022|s2f_0000096003|s2f_0001769003|s2f_0000096007|s2f_0000096006|s2f_0000096012|s2f_0000361002|s2f_0000175003|s2f_0000682005|s2f_0000175016|s2f_0002033003|s2f_0002987002|s2f_0005439004|s2f_00000…
5	Helicase activity	0.0001999800019998	0.00802776865170626	0.402404924623971	2.35840457575004	1	101	s2f_0000652003|s2f_0006759002|s2f_0029429001|s2f_0002216004|s2f_0000061019|s2f_0000153008|s2f_0000156015|s2f_0001842003|s2f_0051143001|s2f_0000061021|s2f_0000153002|s2f_0000061003|s2f_0000153011|s2f_0001220004|s2f_0000275006|s2f_0000061018|s2f_0000652006|s2f_0000299009|s2f_0000153005|s2f_0000275008|s2f_0000025013|s2f_0000275007|s2f_0002233003|s2f_0000025032|s2f_0001562003|s2f_0001220003|s2f_00001…
6	Structural constituent of chitin_based larval cuticle	0.0001999800019998	0.00802776865170626	0.846168999497804	3.12117043442203	1	9	s2f_0002562023|s2f_0002562009|s2f_0002562005|s2f_0008428005|s2f_0002562004|s2f_0002562014
7	Protein dimerization activity	0.0001999800019998	0.00802776865170626	0.442841338915103	2.50870798103187	1	75	s2f_0000084038|s2f_0001486008|s2f_0000084033|s2f_0000231019|s2f_0000231022|s2f_0003630002|s2f_0000084017|s2f_0000084001|s2f_0000657007|s2f_0000084011|s2f_0001486005|s2f_0005860004|s2f_0002281005|s2f_0002045003|s2f_0000084031|s2f_0000231021|s2f_0000402017|s2f_0002254005|s2f_0000084022|s2f_0000084026|s2f_0000710009
8	Guanylate cyclase activity	0.0007999200079992	0.0249752802497528	0.751704589394335	2.85801928153983	7	10	s2f_0000127021|s2f_0000127002|s2f_0000127026|s2f_0000127032|s2f_0000127001|s2f_0000127008|s2f_0000127023|s2f_0000127006
9	Structural constituent of cuticle	0.0007999200079992	0.0249752802497528	0.664695304679676	2.93980625798034	7	18	s2f_0002562023|s2f_0002562009|s2f_0002562005|s2f_0002562022|s2f_0015479001|s2f_0008428005|s2f_0002562001|s2f_0002562004|s2f_0002562014|s2f_0002562017
10	Signaling receptor binding	0.0008999100089991	0.0252874712528747	0.688524621068536	2.86116107605851	8	14	s2f_0000147017|s2f_0000147029|s2f_0000147030|s2f_0000147016|s2f_0000147006|s2f_0008037002|s2f_0000147020|s2f_0000147027|s2f_0000147032
11	Nucleic acid binding	0.0011998800119988	0.0306514803065148	0.273561850418853	1.74641118751336	11	311	s2f_0044551001|s2f_0005181003|s2f_0000298002|s2f_0000652003|s2f_0001748002|s2f_0001958015|s2f_0003775001|s2f_0002243003|s2f_0005242001|s2f_0002216004|s2f_0001736006|s2f_0000061019|s2f_0000156015|s2f_0001842003|s2f_0005413005|s2f_0051143001|s2f_0003770001|s2f_0189322001|s2f_0000061021|s2f_0003612002|s2f_0000746005|s2f_0005830001|s2f_0002047006|s2f_0000061003|s2f_0000068026|s2f_0003027003|s2f_00028…
12	GTP binding	0.0016998300169983	0.0398043528980435	0.297807932395174	1.84525840058512	16	192	s2f_0000288012|s2f_0001238003|s2f_0000032014|s2f_0005600002|s2f_0001598001|s2f_0001925003|s2f_0000507008|s2f_0000188011|s2f_0003759001|s2f_0005685008|s2f_0000127021|s2f_0001757003|s2f_0000078019|s2f_0000221004|s2f_0000078022|s2f_0000129011|s2f_0000127002|s2f_0000127026|s2f_0000342012|s2f_0000169002|s2f_0000169013|s2f_0002374006|s2f_0001296001|s2f_0002425003|s2f_0000169001|s2f_0000188006|s2f_00005…
13	Methyltransferase activity	0.0018998100189981	0.0410651242568051	0.368290457504022	2.15134614131281	18	97	s2f_0044551001|s2f_0001958015|s2f_0001355001|s2f_0005254002|s2f_0049999001|s2f_0003776002|s2f_0002244003|s2f_0004511001|s2f_0003054001|s2f_0000029009|s2f_0008888002|s2f_0002725002|s2f_0001710001|s2f_0001857004|s2f_0004938001|s2f_0003990001|s2f_0004858001|s2f_0000029017|s2f_0002375001|s2f_0000741006|s2f_0002237004|s2f_0000029003|s2f_0003929002|s2f_0001370002|s2f_0001258003|s2f_0000840002|s2f_00013…
14	Phosphorus_oxygen lyase activity	0.0028997100289971	0.0582013227248704	0.636892256062619	2.68708022193117	28	15	s2f_0000127002|s2f_0000127026|s2f_0000357019|s2f_0000357009|s2f_0000127032|s2f_0000127001|s2f_0000357011|s2f_0000127023|s2f_0000127006|s2f_0000357001
15	DNA helicase activity	0.0041995800419958	0.0786721327867213	0.523757766276753	2.54009536121532	41	28	s2f_0006759002|s2f_0029429001|s2f_0000153008|s2f_0000153002|s2f_0000153011|s2f_0001220004|s2f_0000275006|s2f_0000153005|s2f_0000275007|s2f_0000025032|s2f_0001220003|s2f_0000153016|s2f_0000153004
16	DNA_binding transcription factor activity	0.0056994300569943	0.100096240375962	0.303592887933521	1.83621497687757	56	145	s2f_0000239003|s2f_0000002116|s2f_0001486008|s2f_0003160006|s2f_0000002105|s2f_0000031033|s2f_0001902003|s2f_0000002023|s2f_0000028044|s2f_0000287015|s2f_0003131001|s2f_0001486005|s2f_0002281005|s2f_0001010006|s2f_0000002109|s2f_0000031032|s2f_0000287004|s2f_0001717008|s2f_0000990007|s2f_0007005001|s2f_0007440001|s2f_0001902006|s2f_0000710009|s2f_0000278018|s2f_0004567001|s2f_0000511008|s2f_00000…
17	GTPase activity	0.006999300069993	0.115694312921649	0.295951631706977	1.79688923585989	69	152	s2f_0000288012|s2f_0001238003|s2f_0000032014|s2f_0005600002|s2f_0001598001|s2f_0001925003|s2f_0000188011|s2f_0003759001|s2f_0005685008|s2f_0001757003|s2f_0000078019|s2f_0000078022|s2f_0000129011|s2f_0000342012|s2f_0000169002|s2f_0000169013|s2f_0002374006|s2f_0001296001|s2f_0000169001|s2f_0000188006|s2f_0000169014|s2f_0003749002|s2f_0000060025|s2f_0003759002|s2f_0002484004|s2f_0000129006|s2f_00002…
18	Protein tyrosine kinase activity	0.0093990600939906	0.146729771467298	0.464778834550596	2.31109507157047	93	32	s2f_0000785007|s2f_0000785003|s2f_0000009050|s2f_0000785008|s2f_0000165016|s2f_0000254004|s2f_0000785004|s2f_0001385004|s2f_0000009069|s2f_0000270004|s2f_0003075003|s2f_0003075004|s2f_0000009045|s2f_0004514001|s2f_0002009002|s2f_0001865001|s2f_0000009029|s2f_0006660003|s2f_0000785009
19	Transmembrane receptor protein tyrosine kinase activity	0.0146985301469853	0.217383524805414	0.468521577062303	2.27221353295676	146	28	s2f_0000785003|s2f_0000009050|s2f_0000165026|s2f_0000785008|s2f_0000785004|s2f_0001385004|s2f_0016567001|s2f_0000009069|s2f_0000270004|s2f_0000263012|s2f_0000263002|s2f_0000009045|s2f_0004514001|s2f_0002009002|s2f_0006660003
20	Ribonucleoside binding	0.0156984301569843	0.220562943705629	0.778167169585701	2.41474359397933	156	5	s2f_0000575006|s2f_0000575007
21	DNA topoisomerase activity	0.0165983401659834	0.222101599363873	0.636080346108205	2.41840999700497	165	10	s2f_0009635004|s2f_0001522001|s2f_0001522004|s2f_0001891001|s2f_0002020002|s2f_0010386001|s2f_0001891002
22	Protein serine/threonine/tyrosine kinase activity	0.0182981701829817	0.233328841028941	0.769753710030869	2.38863564653913	182	5	s2f_0003372001|s2f_0000263012|s2f_0000263002
23	Cytoskeletal motor activity	0.0190980901909809	0.233328841028941	0.422832381330797	2.13383070423423	190	35	s2f_0000014035|s2f_0000006043|s2f_0000006003|s2f_0000014045|s2f_0000014034|s2f_0000977005|s2f_0000014021|s2f_0000006027|s2f_0000006014|s2f_0000014036|s2f_0000006013|s2f_0000014024|s2f_0001391005|s2f_0000006050|s2f_0000006020|s2f_0000006059|s2f_0000006001
24	RNA polymerase II cis_regulatory region sequence_specific DNA binding	0.022997700229977	0.253701100478188	0.392892085724336	2.0489589786558	229	43	s2f_0007926002|s2f_0000657007|s2f_0000088013|s2f_0000360005|s2f_0000088016|s2f_0003235004|s2f_0000657009|s2f_0001345001|s2f_0002097003|s2f_0003287004|s2f_0004849003|s2f_0000115020|s2f_0001004002|s2f_0002097004|s2f_0001226004|s2f_0002876006|s2f_0002431003
25	Isopeptidase activity	0.022997700229977	0.253701100478188	0.581904993066947	2.32470280204908	229	12	s2f_0003042002|s2f_0004179001|s2f_0003817002|s2f_0004179002
26	Guanyl_nucleotide exchange factor activity	0.0247975202479752	0.253701100478188	0.356956748269686	1.93573414610176	247	55	s2f_0000080007|s2f_0000854003|s2f_0003715001|s2f_0008429001|s2f_0002892002|s2f_0003734003|s2f_0000162005|s2f_0002443004|s2f_0004234001|s2f_0001667002|s2f_0002133006|s2f_0007966002|s2f_0005142004|s2f_0000251006|s2f_0003044004|s2f_0002332005|s2f_0001619007|s2f_0003076004|s2f_0006029001|s2f_0003785001|s2f_0000251005|s2f_0006399001|s2f_0002749003|s2f_0001702002|s2f_0002006006|s2f_0002540001|s2f_00015…
27	Protein binding	0.0268973102689731	0.253701100478188	0.65328850026595	2.3339106185776	268	8	s2f_0007004001|s2f_0002902005|s2f_0000785008|s2f_0002803001
28	Microtubule motor activity	0.0273972602739726	0.253701100478188	0.498268172455452	2.22644665951459	273	19	s2f_0000006043|s2f_0000006003|s2f_0000977005|s2f_0000006027|s2f_0000006014|s2f_0000006013|s2f_0001391005|s2f_0000006050|s2f_0000006020|s2f_0000006059|s2f_0000006001|s2f_0000006018|s2f_0000006010
29	Fatty_acyl_CoA reductase (alcohol_forming) activity	0.0280971902809719	0.253701100478188	0.71144803309765	2.3320295697501	280	6	s2f_0000292016|s2f_0000292015|s2f_0000292011|s2f_0000292006
30	Alcohol_forming fatty acyl_CoA reductase activity	0.0280971902809719	0.253701100478188	0.71144803309765	2.3320295697501	280	6	s2f_0000292016|s2f_0000292015|s2f_0000292011|s2f_0000292006
31	Structural constituent of cytoskeleton	0.0281971802819718	0.253701100478188	0.462839795781096	2.15462008822835	281	23	s2f_0000188011|s2f_0000169002|s2f_0000169013|s2f_0000169001|s2f_0000188006|s2f_0000169014|s2f_0000188007|s2f_0000169006|s2f_0000169007|s2f_0000188016|s2f_0000169015
32	Histone acetyltransferase activity	0.0288971102889711	0.253701100478188	0.586900746420238	2.29030481297485	288	11	s2f_0000564007|s2f_0001876003|s2f_0004299001|s2f_0001134003|s2f_0000564002|s2f_0001278006|s2f_0003991002
33	Proton transmembrane transporter activity	0.0303969603039696	0.253701100478188	0.528910265793798	2.23149881453597	303	15	s2f_0005923001|s2f_0005893001
34	Dolichyl_phosphate_mannose_protein mannosyltransferase activity	0.0306969303069693	0.253701100478188	0.667605857584406	2.30681080443615	306	7	s2f_0000899004|s2f_0001643005|s2f_0000899010|s2f_0001643003|s2f_0000899009|s2f_0000899001|s2f_0003019003
35	Calcium_dependent cysteine_type endopeptidase activity	0.0410958904109589	0.329941291585127	0.718723794876093	2.23028386103922	410	5	s2f_0000197001|s2f_0005295001|s2f_0000197009
36	Microtubule binding	0.0433956604339566	0.333369365766126	0.391408777906864	1.95635528551312	433	33	s2f_0002937004|s2f_0000006043|s2f_0000006003|s2f_0000977005|s2f_0001713006|s2f_0000006027|s2f_0000006014|s2f_0002065003|s2f_0000006013|s2f_0000887003|s2f_0001391005|s2f_0000006050|s2f_0000006020|s2f_0000006059|s2f_0000006001
37	Protein kinase activity	0.0438956104389561	0.333369365766126	0.234703845670347	1.46778440941761	438	224	s2f_0000013038|s2f_0006977001|s2f_0008963001|s2f_0000785007|s2f_0000785003|s2f_0000009050|s2f_0003372001|s2f_0000254011|s2f_0000785008|s2f_0000165016|s2f_0000254004|s2f_0006499001|s2f_0001030003|s2f_0000785004|s2f_0001385004|s2f_0000112020|s2f_0000013015|s2f_0000009069|s2f_0000127032|s2f_0003410002|s2f_0000127008|s2f_0000011050|s2f_0001541006|s2f_0000270004|s2f_0003514001|s2f_0000011052|s2f_00053…
38	Adenylate cyclase activity	0.0491950804919508	0.358941605839416	0.609469856348073	2.17736600116895	491	8	s2f_0000357008|s2f_0000357019|s2f_0000357009|s2f_0000357011|s2f_0000357001
39	RNA helicase activity	0.0502949705029497	0.358941605839416	0.346617380525097	1.83622516990686	502	47	s2f_0031115001|s2f_0002216004|s2f_0000061019|s2f_0001842003|s2f_0000061003|s2f_0000061018|s2f_0000299009|s2f_0001562003|s2f_0002964002|s2f_0000353010|s2f_0001842001|s2f_0000156008
40	L_ascorbic acid binding	0.0510948905109489	0.358941605839416	0.63333545757991	2.18839463401972	510	7	s2f_0005574002|s2f_0006097001|s2f_0000286003
41	Cell adhesion molecule binding	0.0531946805319468	0.364578176328709	0.659254634423775	2.16094673110161	531	6	s2f_0009768003|s2f_0012830001|s2f_0012178001|s2f_0000428006|s2f_0001418004
42	DNA_directed 5'_3' RNA polymerase activity	0.0551944805519448	0.364610050622845	0.40250519695872	1.93810045534488	551	27	s2f_0000575006|s2f_0003630002|s2f_0001932003|s2f_0012049001|s2f_0000575007|s2f_0003660001
43	MRNA binding	0.0557944205579442	0.364610050622845	0.478401755042349	2.0539086094288	557	16	s2f_0189322001|s2f_0001215003|s2f_0001605004|s2f_0001215004|s2f_0002255001|s2f_0004156004|s2f_0004374003|s2f_0007023002|s2f_0003279002
44	Proteasome_activating activity	0.0574942505749425	0.367179191171792	0.556347757573862	2.11526261888156	574	10	s2f_0000166005|s2f_0000166001|s2f_0000166016|s2f_0000166015|s2f_0000166012|s2f_0000166003
45	Sequence_specific DNA binding	0.0658934106589341	0.409852493011568	0.28380054862157	1.62507895942135	658	81	s2f_0000239003|s2f_0012877001|s2f_0000031033|s2f_0040706001|s2f_0001902003|s2f_0000727012|s2f_0003131001|s2f_0000031032|s2f_0007005001|s2f_0004463002|s2f_0001902006|s2f_0000511008|s2f_0000088015|s2f_0003081001|s2f_0000031028|s2f_0000031024|s2f_0003897002|s2f_0001894006|s2f_0013969001|s2f_0007174001|s2f_0061636001|s2f_0000682005|s2f_0004936003|s2f_0001249004|s2f_0003270006|s2f_0000088019|s2f_00001…
46	Transcription cis_regulatory region binding	0.0670932906709329	0.409852493011568	0.610409656694493	2.10917800555246	670	7	s2f_0004110003|s2f_0004463002|s2f_0007440001|s2f_0005308004
47	Nuclear receptor activity	0.0698930106989301	0.417870978859561	0.604188324828392	2.08768113669838	698	7	s2f_0001902003|s2f_0001902006|s2f_0003081001|s2f_0004936003
48	Mannosyltransferase activity	0.0736926307369263	0.421457854214578	0.631424170284274	2.06972226734056	736	6	s2f_0002403003|s2f_0001643005|s2f_0001643003|s2f_0003766002|s2f_0004348002|s2f_0004397002
49	5'_3' DNA helicase activity	0.0742925707429257	0.421457854214578	0.667818684765713	2.07231936016559	742	5	s2f_0001220004|s2f_0001220003|s2f_0006578002|s2f_0000020042
50	Unfolded protein binding	0.074992500749925	0.421457854214578	0.374376545586392	1.82840851733829	749	29	s2f_0003932001|s2f_0000398004|s2f_0133700001|s2f_0000398003|s2f_0000398002|s2f_0000398005|s2f_0000468006|s2f_0000398007|s2f_0000468005
51	Ion channel activity	0.0823917608239176	0.45267695452677	0.289973451689362	1.60738629094134	823	65	s2f_0001135004|s2f_0002024001|s2f_0000075005|s2f_0001135003|s2f_0000233002|s2f_0000069017|s2f_0000069036|s2f_0000233011|s2f_0001851001|s2f_0000542009|s2f_0000437012|s2f_0001851003|s2f_0000469010|s2f_0000437001|s2f_0000075030|s2f_0000075036|s2f_0001388004|s2f_0000063033|s2f_0002963001|s2f_0000075003|s2f_0000038017|s2f_0000075011|s2f_0000437007|s2f_0000075045|s2f_0000038022|s2f_0001032005|s2f_00000…
52	Voltage_gated potassium channel activity	0.084991500849915	0.45267695452677	0.467618504719597	1.94318666785224	849	14	s2f_0000233002|s2f_0000233011|s2f_0000063033|s2f_0001032005|s2f_0000599011|s2f_0000063034|s2f_0000063017|s2f_0000233016
53	Oxidoreductase activity, acting on a sulfur group of donors, NAD(P) as acceptor	0.0860913908609139	0.45267695452677	0.653898292930519	2.02912275881371	860	5	s2f_0001825004|s2f_0001047003
54	DNA topoisomerase type I (single strand cut, ATP_independent) activity	0.086991300869913	0.45267695452677	0.615258423806804	2.01673315633212	869	6	s2f_0001522001|s2f_0001522004|s2f_0002020002
55	4 iron, 4 sulfur cluster binding	0.0887911208879112	0.453641908536419	0.345248814913283	1.74230393505765	887	35	s2f_0005652001|s2f_0016496001|s2f_0003349001|s2f_0003458001|s2f_0004238002|s2f_0000739003|s2f_0003338002|s2f_0003615001|s2f_0001884002|s2f_0001245001|s2f_0005173001|s2f_0007168001|s2f_0001492003
56	Protein serine kinase activity	0.0981901809819018	0.492704300998472	0.278552182784278	1.55715770408156	981	69	s2f_0000013038|s2f_0006977001|s2f_0000254004|s2f_0001030003|s2f_0000112020|s2f_0001541006|s2f_0003514001|s2f_0000263012|s2f_0001938003|s2f_0000429005|s2f_0000012042|s2f_0000009004|s2f_0000584009|s2f_0000263002|s2f_0000012028|s2f_0003075003|s2f_0000009001|s2f_0000013008|s2f_0000829004|s2f_0000009037|s2f_0001022006|s2f_0002665005|s2f_0000012033|s2f_0000009039
57	Extracellular matrix structural constituent	0.106589341065893	0.525466751570457	0.63105024806722	1.95822260763157	1065	5	s2f_0000374022|s2f_0001014009|s2f_0000374007
58	Voltage_gated calcium channel activity	0.113988601139886	0.540870912908709	0.532380864463627	1.90196115834483	1139	8	s2f_0001851001|s2f_0000437012|s2f_0000437001|s2f_0001704006|s2f_0000437009|s2f_0001704008|s2f_0002024005|s2f_0000437010
59	Nuclease activity	0.114588541145885	0.540870912908709	0.382750405933292	1.744402097885	1145	21	s2f_0002686001|s2f_0003912001|s2f_0005170002|s2f_0004300001|s2f_0004959002|s2f_0003861001|s2f_0000910001|s2f_0003335002|s2f_0002732001|s2f_0000988002|s2f_0003167001|s2f_0004009001|s2f_0000477004|s2f_0002708001|s2f_0000219013
60	Cation channel activity	0.115488451154885	0.540870912908709	0.512087199463166	1.8888796774155	1154	9	s2f_0001851001|s2f_0000542009|s2f_0000437012|s2f_0001851003|s2f_0005747001|s2f_0005174002|s2f_0000437009|s2f_0002505006
61	Translation elongation factor activity	0.124287571242876	0.572537828184395	0.40351507759986	1.76143943456495	1242	17	s2f_0000288012|s2f_0001925003|s2f_0000288003|s2f_0001284002|s2f_0003661001|s2f_0001253004
62	NADH dehydrogenase (ubiquinone) activity	0.13028697130287	0.590494176388813	0.497155090229915	1.83380124995002	1302	9	s2f_0003349001|s2f_0005273001|s2f_0003458001
63	Ubiquitin_like modifier activating enzyme activity	0.143885611438856	0.641775504989184	0.504919330801033	1.80385325503494	1438	8	s2f_0005042001|s2f_0003545002|s2f_0001194003|s2f_0001308004
64	Molecular adaptor activity	0.14978502149785	0.657649860013999	0.523536373318425	1.80900054840152	1497	7	s2f_0004091004|s2f_0000221010|s2f_0003706003|s2f_0003118002
65	Voltage_gated ion channel activity	0.157984201579842	0.668631687555882	0.354394880433869	1.61517052189957	1579	21	s2f_0000335012|s2f_0000233002|s2f_0000542009|s2f_0000437012|s2f_0000063033|s2f_0000230004|s2f_0001032005|s2f_0000437009|s2f_0000063034|s2f_0000063017|s2f_0000233016
66	Isomerase activity	0.15988401159884	0.668631687555882	0.255769511064574	1.42659012340342	1598	68	s2f_0009635004|s2f_0001522001|s2f_0010357001|s2f_0001522004|s2f_0003198001|s2f_0001891001|s2f_0002299004|s2f_0000086018|s2f_0002020002|s2f_0000381007|s2f_0000090003|s2f_0002683002|s2f_0001138006|s2f_0002632001|s2f_0000441002|s2f_0000090010|s2f_0010386001|s2f_0001891002|s2f_0008803002
67	Protein phosphatase regulator activity	0.160583941605839	0.668631687555882	0.491376521130259	1.75547079111107	1605	8	s2f_0004740001|s2f_0004987002|s2f_0000862005|s2f_0000862006|s2f_0000435008|s2f_0004987004|s2f_0000435003
68	Cis_regulatory region sequence_specific DNA binding	0.163883611638836	0.668631687555882	0.54114346999548	1.77379445131367	1638	6	s2f_0001313004|s2f_0004490002|s2f_0013969001|s2f_0021955001|s2f_0000088023
69	Acetylcholine_gated cation_selective channel activity	0.164183581641836	0.668631687555882	0.464811793994717	1.71450009377322	1641	9	s2f_0000075005|s2f_0000075030|s2f_0000075036|s2f_0000075003|s2f_0000075011|s2f_0000075045
70	Oxidoreductase activity, acting on CH_OH group of donors	0.180881911808819	0.717649068426491	0.472544758216369	1.68819323852385	1808	8	s2f_0001126004|s2f_0000114017|s2f_0000114010|s2f_0000114002
71	Cyclin_dependent protein serine/threonine kinase regulator activity	0.183281671832817	0.717649068426491	0.450811455948348	1.66285858810688	1832	9	s2f_0000151012|s2f_0001352002|s2f_0000151005|s2f_0002123005|s2f_0000404010
72	RRNA binding	0.183881611838816	0.717649068426491	0.339959996516867	1.54938289268427	1838	21	s2f_0001602003|s2f_0000080007|s2f_0003800002|s2f_0007232001|s2f_0003599002|s2f_0003358002
73	Non_membrane spanning protein tyrosine kinase activity	0.192580741925807	0.738660344491867	0.442836792138448	1.63344332363526	1925	9	s2f_0000009050|s2f_0000009069|s2f_0003075004|s2f_0000009045|s2f_0000009029|s2f_0000009006
74	Structural constituent of nuclear pore	0.196380361963804	0.738660344491867	0.460291015700299	1.64441604090913	1963	8	s2f_0003320001|s2f_0007163001|s2f_0006445002|s2f_0001889004
75	Hsp70 protein binding	0.1996800319968	0.738660344491867	0.510105249618325	1.67205540032945	1996	6	s2f_0005782001|s2f_0000468005|s2f_0000041013
76	Chromatin binding	0.1997800219978	0.738660344491867	0.323431496580187	1.50564408257371	1997	23	s2f_0001340004|s2f_0001340002|s2f_0003802002|s2f_0001341001|s2f_0001249004|s2f_0002955002|s2f_0004217001|s2f_0000043018|s2f_0001249007
77	Single_stranded DNA binding	0.202679732026797	0.739649411682208	0.455642670880132	1.62780956256123	2026	8	s2f_0004165002|s2f_0005654001|s2f_0000373002|s2f_0002580002
78	Pseudouridine synthase activity	0.205779422057794	0.739994478812988	0.474484286568157	1.63950850094544	2057	7	s2f_0000541007|s2f_0002632001|s2f_0000541001|s2f_0000541003|s2f_0003203001|s2f_0004996002
79	Transferase activity, transferring alkyl or aryl (other than methyl) groups	0.208679132086791	0.739994478812988	0.502736898917292	1.64790295220153	2086	6	s2f_0001451002|s2f_0006868002|s2f_0002013002
80	Nucleotidyltransferase activity	0.216478352164784	0.739994478812988	0.256334888765874	1.36661131600239	2164	49	s2f_0000575006|s2f_0003715001|s2f_0001155001|s2f_0012049001|s2f_0001820003|s2f_0003338002|s2f_0001436021|s2f_0000575007|s2f_0003660001|s2f_0004130001|s2f_0001245001
81	Copper ion binding	0.22007799220078	0.739994478812988	0.394882783566204	1.5409793653849	2200	11	s2f_0004869002|s2f_0006462001|s2f_0005829001
82	Protein kinase binding	0.226677332266773	0.739994478812988	0.356093141843591	1.50237474157507	2266	15	s2f_0006328002|s2f_0000272002|s2f_0000151007|s2f_0004497003|s2f_0005997002
83	Transmembrane signaling receptor activity	0.229277072292771	0.739994478812988	0.274689067363269	1.38622298560112	2292	35	s2f_0000075005|s2f_0000314022|s2f_0002072003|s2f_0000122008|s2f_0000069017|s2f_0000069036|s2f_0000314006|s2f_0002414005|s2f_0000314004|s2f_0000075030|s2f_0000075036|s2f_0000075003|s2f_0017631001|s2f_0000075011
84	Histone_lysine N_methyltransferase activity	0.231376862313769	0.739994478812988	0.401720635150348	1.52736239375257	2313	10	s2f_0000029009|s2f_0004858001|s2f_0000029017|s2f_0000029003|s2f_0000029019|s2f_0001547004
85	Transcription coregulator activity	0.234476552344766	0.739994478812988	0.303263666869719	1.42483422483266	2344	24	s2f_0004071004|s2f_0006848001|s2f_0004525001|s2f_0001115008|s2f_0000361002|s2f_0002857002|s2f_0005614001|s2f_0001278006|s2f_0006893002|s2f_0006051001|s2f_0002759001|s2f_0005112002|s2f_0005112003|s2f_0004089001|s2f_0007342002
86	Protein tag	0.237676232376762	0.739994478812988	0.478866929198009	1.56966044870899	2376	6	s2f_0000100018|s2f_0000100007|s2f_0000100002|s2f_0000100014
87	Hsp90 protein binding	0.237676232376762	0.739994478812988	0.51021417944196	1.58325417663255	2376	5	s2f_0005782001|s2f_0002468002
88	Fatty acid elongase activity	0.242275772422758	0.739994478812988	0.409040757937809	1.50878361285603	2422	9	s2f_0000280010|s2f_0000280007|s2f_0000280013|s2f_0000280003|s2f_0000280005
89	3_oxo_arachidoyl_CoA synthase activity	0.242275772422758	0.739994478812988	0.409040757937809	1.50878361285603	2422	9	s2f_0000280010|s2f_0000280007|s2f_0000280013|s2f_0000280003|s2f_0000280005
90	3_oxo_cerotoyl_CoA synthase activity	0.242275772422758	0.739994478812988	0.409040757937809	1.50878361285603	2422	9	s2f_0000280010|s2f_0000280007|s2f_0000280013|s2f_0000280003|s2f_0000280005
91	3_oxo_lignoceronyl_CoA synthase activity	0.242275772422758	0.739994478812988	0.409040757937809	1.50878361285603	2422	9	s2f_0000280010|s2f_0000280007|s2f_0000280013|s2f_0000280003|s2f_0000280005
92	Very_long_chain 3_ketoacyl_CoA synthase activity	0.242275772422758	0.739994478812988	0.409040757937809	1.50878361285603	2422	9	s2f_0000280010|s2f_0000280007|s2f_0000280013|s2f_0000280003|s2f_0000280005
93	Nucleobase_containing compound kinase activity	0.247575242475752	0.748049926190177	0.501486283389047	1.55617049602199	2475	5	s2f_0000507008|s2f_0000507003
94	Phospholipase A2 activity	0.251674832516748	0.752347105714961	0.497190975622503	1.54284165445835	2516	5	s2f_0000868001|s2f_0002196001|s2f_0002196004
95	Peroxidase activity	0.256874312568743	0.756868063193681	0.302703829911188	1.39411469195478	2568	22	s2f_0000406011|s2f_0002598002|s2f_0000406013|s2f_0015656001|s2f_0000406006|s2f_0000406009
96	Extracellular ligand_gated ion channel activity	0.258574142585741	0.756868063193681	0.323769283863447	1.41333004875584	2585	17	s2f_0000075005|s2f_0000069017|s2f_0000069036|s2f_0000075030|s2f_0000075036|s2f_0000075003|s2f_0000075011|s2f_0000075045
97	RNA_DNA hybrid ribonuclease activity	0.263473652634737	0.758624137586241	0.456448477257717	1.49617582242483	2634	6	s2f_0004300001|s2f_0002407002
98	Hydrolase activity, acting on carbon_nitrogen (but not peptide) bonds	0.264573542645735	0.758624137586241	0.394400103498186	1.45478024260179	2645	9	s2f_0002442009|s2f_0000609005|s2f_0002442011|s2f_0002442001|s2f_0002442004|s2f_0000995006
99	Exonuclease activity	0.268273172682732	0.761462237614622	0.376403152568801	1.43110403056177	2682	10	s2f_0002686001|s2f_0005170002|s2f_0000932005|s2f_0000910001|s2f_0002732001|s2f_0000988002
100	Small GTPase binding	0.277372262773723	0.779416058394161	0.272438607056256	1.32125972454582	2773	28	s2f_0001409004|s2f_0013619001|s2f_0000012042|s2f_0001409002|s2f_0000012028|s2f_0001312007|s2f_0004634001|s2f_0003352003|s2f_0001969002|s2f_0003474002|s2f_0002161002|s2f_0002137004
101	Cytochrome_c oxidase activity	0.286971302869713	0.793186168108853	0.46689629810809	1.44883373261484	2869	5	s2f_0003452001|s2f_0005829001
102	Histone binding	0.288371162883712	0.793186168108853	0.354720606372514	1.38425162515402	2883	11	s2f_0005597002|s2f_0002520001|s2f_0000025017|s2f_0003991002|s2f_0000025001
103	Aminoacyl_tRNA editing activity	0.290870912908709	0.793186168108853	0.408230114353417	1.410577255709	2908	7	s2f_0004548002|s2f_0001268003|s2f_0003113002
104	2 iron, 2 sulfur cluster binding	0.295970402959704	0.793186168108853	0.332552304670267	1.35648285546828	2959	13	s2f_0007353002|s2f_0000955001
105	Endoribonuclease activity	0.306669333066693	0.793186168108853	0.448543397189693	1.3918825379927	3066	5	s2f_0003912001|s2f_0006711001|s2f_0004441002|s2f_0002708001
106	Pentosyltransferase activity	0.307169283071693	0.793186168108853	0.422460432679994	1.38476765023812	3071	6	s2f_0005288002|s2f_0009484001|s2f_0001582004|s2f_0001582002
107	Palmitoyltransferase activity	0.311168883111689	0.793186168108853	0.341998069305716	1.33460355764846	3111	11	s2f_0002172005|s2f_0000236004|s2f_0000236014|s2f_0001775001|s2f_0006220002|s2f_0002172006
108	Protein_cysteine S_palmitoyltransferase activity	0.311168883111689	0.793186168108853	0.341998069305716	1.33460355764846	3111	11	s2f_0002172005|s2f_0000236004|s2f_0000236014|s2f_0001775001|s2f_0006220002|s2f_0002172006
109	Oxidoreductase activity, acting on paired donors, with incorporation or reduction of molecular oxygen	0.314768523147685	0.793186168108853	0.239755354513898	1.22900054876901	3147	39	s2f_0000058016|s2f_0000058021|s2f_0032588001|s2f_0000058014|s2f_0000058032|s2f_0000022034|s2f_0000058009|s2f_0000022039|s2f_0000058013|s2f_0000058011|s2f_0000058019|s2f_0000058007|s2f_0000004095|s2f_0000058004|s2f_0000058017
110	Transmembrane receptor protein serine/threonine kinase activity	0.314968503149685	0.793186168108853	0.417356703640177	1.36803832289003	3149	6	s2f_0000296009|s2f_0000296005|s2f_0000296015|s2f_0000296014|s2f_0000296001
111	Proton_transporting ATP synthase activity, rotational mechanism	0.314968503149685	0.793186168108853	0.39227580904118	1.35544957303002	3149	7	s2f_0002235003
112	Ribosome binding	0.317068293170683	0.793186168108853	0.338559806960709	1.32118618027235	3170	11	s2f_0003015001|s2f_0003015002|s2f_0002895001|s2f_0001414004|s2f_0002691002|s2f_0002168002|s2f_0001962001|s2f_0004460002|s2f_0002168004|s2f_0002895002|s2f_0002944002
113	Ubiquitin protein ligase binding	0.318968103189681	0.793186168108853	0.2802955397073	1.27745946160653	3189	21	s2f_0000248011|s2f_0000100018|s2f_0000248008|s2f_0000191015|s2f_0003957002|s2f_0000100007|s2f_0000100002|s2f_0006050001|s2f_0005581001
114	Transcription coactivator activity	0.335066493350665	0.810135653101357	0.330327646533209	1.28906123109946	3350	11	s2f_0006749002|s2f_0001742002|s2f_0007517001|s2f_0001612004|s2f_0001278006|s2f_0001742003|s2f_0004183002
115	Identical protein binding	0.338166183381662	0.810135653101357	0.292977809564184	1.25783327317058	3381	16	s2f_0000254004|s2f_0001409004|s2f_0000272002|s2f_0008415002|s2f_0004497003
116	Chitin binding	0.338466153384662	0.810135653101357	0.244678510832477	1.21665458594066	3384	32	s2f_0003769006|s2f_0000180009|s2f_0000635024
117	Heme binding	0.33976602339766	0.810135653101357	0.208671453185367	1.16833255471084	3397	70	s2f_0000058016|s2f_0000058021|s2f_0000406002|s2f_0000406018|s2f_0032588001|s2f_0006742001|s2f_0000058014|s2f_0000058032|s2f_0000022034|s2f_0003376003|s2f_0000058009|s2f_0000022039|s2f_0001372004|s2f_0000058013|s2f_0000058011|s2f_0000058019|s2f_0000406015|s2f_0000058007|s2f_0006541001|s2f_0000004095|s2f_0000406004|s2f_0001372003|s2f_0000058004|s2f_0000058017|s2f_0000268011
118	G protein_coupled receptor activity	0.34036596340366	0.810135653101357	0.20351237039334	1.16099378151726	3403	79	s2f_0000171023|s2f_0000885012|s2f_0001216005|s2f_0002817003|s2f_0015542001|s2f_0000118008|s2f_0000118030|s2f_0000118020|s2f_0000171016|s2f_0000118021|s2f_0002085004|s2f_0000885005|s2f_0000050002|s2f_0003934006|s2f_0002084004|s2f_0009465001|s2f_0000118015|s2f_0000046020|s2f_0000185010|s2f_0002506005
119	Kinase activity	0.345865413458654	0.810135653101357	0.175197492557212	1.10104956073935	3458	246	s2f_0000013038|s2f_0006977001|s2f_0008963001|s2f_0000785007|s2f_0000507008|s2f_0009483001|s2f_0005562003|s2f_0000009050|s2f_0003372001|s2f_0000165026|s2f_0000785008|s2f_0001030003|s2f_0003038003|s2f_0000785004|s2f_0001385004|s2f_0004032002|s2f_0001462004|s2f_0000112020|s2f_0000956001|s2f_0000009069|s2f_0000507003|s2f_0001541006|s2f_0003514001|s2f_0000011052|s2f_0003389001|s2f_0008380002|s2f_00002…
120	Aminoacyl_tRNA ligase activity	0.345965403459654	0.810135653101357	0.226108806709568	1.17917282249807	3459	43	s2f_0001464004|s2f_0004548002|s2f_0002745001|s2f_0005785002|s2f_0003975002|s2f_0000915002|s2f_0001947001|s2f_0001464002|s2f_0001268003|s2f_0001590003|s2f_0001474003|s2f_0004905002
121	NAD+ nucleosidase activity	0.353664633536646	0.821320347304113	0.352992784486545	1.26108695876176	3536	8	s2f_0000216010|s2f_0000216019
122	Peptidyl_prolyl cis_trans isomerase activity	0.357064293570643	0.82241857781435	0.252573749553547	1.19620302019714	3570	25	s2f_0000086018|s2f_0000381007|s2f_0000090003|s2f_0000090010|s2f_0008803002|s2f_0000090017|s2f_0000381009|s2f_0000086019|s2f_0003393001|s2f_0000381004|s2f_0000812002|s2f_0002962001|s2f_0000090009|s2f_0000381008
123	Calcium ion binding	0.376362363763624	0.845814624886718	0.180013197777226	1.09108031886696	3763	149	s2f_0007502001|s2f_0000001129|s2f_0019225001|s2f_0000525015|s2f_0000018038|s2f_0001455001|s2f_0000039025|s2f_0000018042|s2f_0000018019|s2f_0002682003|s2f_0000145023|s2f_0000018018|s2f_0000677009|s2f_0000145018|s2f_0004572001|s2f_0001923005|s2f_0000018031|s2f_0000347011
124	Threonine_type endopeptidase activity	0.378462153784622	0.845814624886718	0.327122443261418	1.20662054382682	3784	9	s2f_0000678006|s2f_0002103002|s2f_0002057002|s2f_0003031002|s2f_0002861001|s2f_0001626004|s2f_0002919001|s2f_0003102001|s2f_0003150001
125	Hydrolase activity, acting on ester bonds	0.378662133786621	0.845814624886718	0.282921240563345	1.17567798786015	3786	14	s2f_0000244012|s2f_0004106002
126	Iron_sulfur cluster binding	0.379262073792621	0.845814624886718	0.206809103571306	1.1247366171956	3792	56	s2f_0005652001|s2f_0007353002|s2f_0037988001|s2f_0016496001|s2f_0003349001|s2f_0003458001|s2f_0004238002|s2f_0000739003|s2f_0003338002|s2f_0003615001|s2f_0001884002|s2f_0001245001|s2f_0005173001|s2f_0001063005|s2f_0007168001|s2f_0001492003
127	SNAP receptor activity	0.387661233876612	0.857738635585261	0.322141387660233	1.1882474723909	3876	9	s2f_0002672001|s2f_0004143002|s2f_0000332001
128	Phospholipid binding	0.399360063993601	0.867770915216171	0.324215752774709	1.15827936325678	3993	8	s2f_0003000004|s2f_0002006006|s2f_0001121008|s2f_0001121006|s2f_0001628003
129	Guanyl nucleotide binding	0.401459854014599	0.867770915216171	0.323297375779977	1.15499840879487	4014	8	s2f_0000129011|s2f_0000129006
130	G_protein beta/gamma_subunit complex binding	0.401459854014599	0.867770915216171	0.323297375779977	1.15499840879487	4014	8	s2f_0000129011|s2f_0000129006
131	Antioxidant activity	0.420857914208579	0.90275628925657	0.33822738078733	1.10866320040401	4208	6	s2f_0000665003|s2f_0000665005|s2f_0000646006
132	Phosphoprotein phosphatase activity	0.435156484351565	0.926355849263559	0.203888373955319	1.05811019976447	4351	42	s2f_0000021014|s2f_0000021012|s2f_0002051001|s2f_0000021028|s2f_0000369002|s2f_0000079001|s2f_0002619004|s2f_0006382002|s2f_0000054016|s2f_0000054009|s2f_0000021009|s2f_0000021035|s2f_0001346004|s2f_0002285003
133	Ribosomal large subunit binding	0.442555744425557	0.935023790853997	0.322783923820193	1.0580416558483	4425	6	s2f_0003015001|s2f_0003582002|s2f_0003015002|s2f_0002168002|s2f_0002168004|s2f_0003211001
134	Damaged DNA binding	0.456654334566543	0.953223196198899	0.29515988462764	1.01988022297884	4566	7	s2f_0003342001|s2f_0001610003|s2f_0004837002
135	Aminopeptidase activity	0.457954204579542	0.953223196198899	0.231254160429307	1.03332920192231	4579	19	s2f_0000168012|s2f_0002773002|s2f_0000168015|s2f_0009123002|s2f_0000168011
136	Transcription corepressor activity	0.461753824617538	0.954064887628884	0.245501521904636	1.0201805092991	4617	14	s2f_0000953001
137	Molecular_function	0.472152784721528	0.962177163578606	0.195658070529425	1.0153977692656	4721	42	s2f_0000043025|s2f_0015075001|s2f_0005787001|s2f_0007936001|s2f_0002794006
138	Oxidoreductase activity, acting on the CH_OH group of donors, NAD or NADP as acceptor	0.472952704729527	0.962177163578606	0.222600140954817	1.01451010071236	4729	21	s2f_0001745004|s2f_0006960001|s2f_0001907004|s2f_0000616005
139	Double_stranded DNA binding	0.475952404759524	0.962177163578606	0.298287863578998	0.977746913059958	4759	6	s2f_0001958008
140	Sequence_specific double_stranded DNA binding	0.480651934806519	0.964737097718799	0.313634930093453	0.973245811301107	4806	5	s2f_0003394005|s2f_0001004010
141	DNA_binding transcription repressor activity, RNA polymerase II_specific	0.485651434856514	0.967858533295607	0.263030949186768	0.970213305411732	4856	9	s2f_0000287023
142	Growth factor activity	0.490550944905509	0.97073813745386	0.252811460780635	0.961202099467654	4905	10	s2f_0007312002|s2f_0002021002|s2f_0003880001|s2f_0000529013
143	Glycosyltransferase activity	0.501849815018498	0.976801648694191	0.171531733108532	0.990304331052505	5018	87	s2f_0033775001|s2f_0003018001|s2f_0003233002|s2f_0005587001|s2f_0000108022|s2f_0004524001|s2f_0003850001|s2f_0001074004|s2f_0001252007|s2f_0004948001|s2f_0008296001|s2f_0001448004|s2f_0000093014|s2f_0000624007|s2f_0004606002|s2f_0005092002
144	Phosphatidylinositol_3_phosphate binding	0.51004899510049	0.976801648694191	0.276151799467862	0.905187915545704	5100	6	s2f_0004377002|s2f_0000602005|s2f_0002501005|s2f_0005209001|s2f_0000602007|s2f_0000602006
145	Iron ion binding	0.513448655134487	0.976801648694191	0.178637029570407	0.968727442677098	5134	55	s2f_0000058016|s2f_0001210003|s2f_0000058021|s2f_0002437001|s2f_0006961001|s2f_0003126002|s2f_0032588001|s2f_0000058014|s2f_0000058032|s2f_0000022034|s2f_0000058009|s2f_0003126001|s2f_0000022039|s2f_0000058013|s2f_0000058011|s2f_0000058019|s2f_0000058007|s2f_0005608001|s2f_0000004095|s2f_0000058004|s2f_0001523001|s2f_0000058017
146	Metalloaminopeptidase activity	0.513548645135487	0.976801648694191	0.229921791675223	0.918534536956689	5135	12	s2f_0002773002|s2f_0009123002|s2f_0001324003
147	MAP kinase activity	0.516348365163484	0.976801648694191	0.285541037572257	0.886067182277705	5163	5	s2f_0000112020|s2f_0002665005
148	FMN binding	0.517548245175482	0.976801648694191	0.217013986146834	0.915592840871765	5175	15	s2f_0000670005|s2f_0000384007|s2f_0000698003|s2f_0000670004|s2f_0005180002|s2f_0000384002
149	Structural molecule activity	0.517948205179482	0.976801648694191	0.216909702748177	0.915152864007017	5179	15	s2f_0004817005|s2f_0003110004|s2f_0001617001|s2f_0002383004|s2f_0000183021|s2f_0002854002|s2f_0001617002|s2f_0001799002|s2f_0003849001|s2f_0001146003|s2f_0002249001|s2f_0004921001|s2f_0005048002|s2f_0000183028|s2f_0001146002
150	Chaperone binding	0.528447155284472	0.983956209642194	0.231463788885954	0.880037159474215	5284	10	s2f_0005782001|s2f_0002468002|s2f_0000041013|s2f_0000589004|s2f_0003466001|s2f_0002377004
151	Electron transfer activity	0.531646835316468	0.983956209642194	0.223374439461883	0.871690071814618	5316	11	s2f_0005343002|s2f_0006556002|s2f_0003489001|s2f_0001497002|s2f_0002726001|s2f_0002203003|s2f_0001408004|s2f_0004250002|s2f_0004425001|s2f_0001408002|s2f_0001497004
152	Protein serine/threonine kinase activity	0.532246775322468	0.983956209642194	0.161097238979391	0.963543828498773	5322	128	s2f_0006977001|s2f_0000254011|s2f_0000254004|s2f_0001030003|s2f_0000112020|s2f_0000011050|s2f_0001541006|s2f_0003514001|s2f_0001323007|s2f_0001938003|s2f_0000429005|s2f_0000012042|s2f_0000011010|s2f_0000009004|s2f_0000584009|s2f_0000263002|s2f_0003014002|s2f_0000033002|s2f_0000991004|s2f_0000012028|s2f_0002676001|s2f_0000009001|s2f_0001349008|s2f_0000123010|s2f_0000296009|s2f_0000296005|s2f_00000…
153	Oxidoreductase activity, acting on NAD(P)H	0.540745925407459	0.993134673460758	0.245401212198262	0.847946675855981	5407	7	s2f_0000384002|s2f_0003535002|s2f_0003458002
154	Acyl_CoA dehydrogenase activity	0.545345465453455	0.995078414236498	0.235404063017922	0.840994510251099	5453	8	s2f_0000201012|s2f_0000201016|s2f_0000201002|s2f_0000201001|s2f_0000201010|s2f_0000201014
155	Thiamine pyrophosphate binding	0.54974502549745	0.996634530095378	0.259175458693446	0.804251712302196	5497	5	s2f_0001051003|s2f_0001531001|s2f_0001051005
156	Phosphatidylinositol binding	0.564843515648435	0.999600039996001	0.186458384998952	0.858741609055513	5648	22	s2f_0002855002|s2f_0010862001|s2f_0005883002|s2f_0003166002|s2f_0001577004
157	Oxidoreductase activity, acting on the aldehyde or oxo group of donors, disulfide as acceptor	0.567143285671433	0.999600039996001	0.238983382929758	0.78335491805993	5671	6	s2f_0001051003|s2f_0001051005|s2f_0003248002
158	NAD binding	0.567543245675433	0.999600039996001	0.183555318523018	0.862404331785684	5675	24	s2f_0006960001|s2f_0003349001|s2f_0001907004
159	Toxin activity	0.59034096590341	0.999600039996001	0.21599805910787	0.746348539076854	5903	7	s2f_0011191001|s2f_0001114017
160	NADP binding	0.590840915908409	0.999600039996001	0.180007185990245	0.796133578994626	5908	18	s2f_0001985001|s2f_0000384007|s2f_0001126003|s2f_0000698003|s2f_0002185001|s2f_0000548006|s2f_0000384002|s2f_0000548007|s2f_0009756001|s2f_0000620003
161	Antiporter activity	0.593140685931407	0.999600039996001	0.198056280944984	0.753020106245343	5931	10	s2f_0001295003|s2f_0000304012|s2f_0000651003|s2f_0000304009|s2f_0000651002|s2f_0000651012
162	Ligase activity	0.594740525947405	0.999600039996001	0.153289178618722	0.899278536636185	5947	102	s2f_0006163002|s2f_0003553002|s2f_0000102004|s2f_0000102014|s2f_0000846004|s2f_0001529004|s2f_0001556003|s2f_0001070005|s2f_0001942002|s2f_0005370003|s2f_0000319010|s2f_0001070006|s2f_0001726001|s2f_0000683006|s2f_0003830002
163	Ubiquitin protein ligase activity	0.595640435956404	0.999600039996001	0.167882578941504	0.830722513608728	5956	31	s2f_0006574002|s2f_0000869001|s2f_0001886002|s2f_0001694005|s2f_0003899002|s2f_0001558001|s2f_0002694001|s2f_0004544004|s2f_0000094006|s2f_0001475005|s2f_0000005020|s2f_0001558004|s2f_0000094003|s2f_0001883002|s2f_0000005056|s2f_0004173001|s2f_0004070002|s2f_0003582002|s2f_0003293001|s2f_0001377003|s2f_0002551002|s2f_0000094011|s2f_0004564002|s2f_0001095001|s2f_0001095002|s2f_0000132004|s2f_00051…
164	Hexosyltransferase activity	0.599440055994401	0.999600039996001	0.193306761465008	0.754354818705374	5994	11	s2f_0004948001|s2f_0000093014|s2f_0004606002|s2f_0000093029|s2f_0001754003
165	Monooxygenase activity	0.61013898610139	0.999600039996001	0.159941554148152	0.849592350844849	6101	48	s2f_0000058016|s2f_0001210003|s2f_0000058021|s2f_0032588001|s2f_0000058014|s2f_0001480001|s2f_0000058032|s2f_0000022034|s2f_0000058009|s2f_0000022039|s2f_0000058013|s2f_0000058011|s2f_0000058019|s2f_0000058007|s2f_0000004095|s2f_0000058004|s2f_0000058017|s2f_0003791001|s2f_0005633002|s2f_0000436001|s2f_0004750002|s2f_0000102010
166	Oxidoreductase activity, acting on the CH_CH group of donors	0.612138786121388	0.999600039996001	0.171762465908985	0.767498286251143	6121	19	s2f_0000201011|s2f_0002493003|s2f_0000201012|s2f_0000201016|s2f_0004827001|s2f_0000201002|s2f_0000201001|s2f_0000201010|s2f_0008959001|s2f_0000201014|s2f_0002493001|s2f_0002166002|s2f_0000201009
167	Mannosyl_oligosaccharide 1,2_alpha_mannosidase activity	0.613438656134387	0.999600039996001	0.216746009521143	0.672588177024244	6134	5	s2f_0000574002|s2f_0001172006|s2f_0000574008|s2f_0001172001|s2f_0001172002
168	Manganese ion binding	0.619238076192381	0.999600039996001	0.194518109286545	0.694927096657431	6192	8	s2f_0009123002|s2f_0001324003|s2f_0003678001|s2f_0000054010|s2f_0001410003|s2f_0006818001
169	TRNA binding	0.632236776322368	0.999600039996001	0.162553671091817	0.748647485453938	6322	22	s2f_0003975002|s2f_0001857004|s2f_0003615001|s2f_0001268003|s2f_0001474003|s2f_0002792001|s2f_0004634001|s2f_0003615002|s2f_0002884002|s2f_0000915001|s2f_0002967002|s2f_0003954002|s2f_0001474004
170	Mismatched DNA binding	0.637436256374363	0.999600039996001	0.185574229691877	0.641223610031033	6374	7	s2f_0000346003|s2f_0000560002|s2f_0000346009|s2f_0000346005|s2f_0000560006
171	Metalloendopeptidase activity	0.643635636436356	0.999600039996001	0.153359814006442	0.79588443561652	6436	42	s2f_0000328018|s2f_0000273002|s2f_0000273013|s2f_0000328013|s2f_0000328001|s2f_0000347004|s2f_0048423001|s2f_0000328002
172	Ionotropic glutamate receptor activity	0.644935506449355	0.999600039996001	0.176351521006759	0.650488441148664	6449	9	s2f_0000038024|s2f_0000038009|s2f_0000038026
173	Sulfotransferase activity	0.65043495650435	0.999600039996001	0.163584723568456	0.679775609164843	6504	14	s2f_0000092020|s2f_0000092018|s2f_0000092010|s2f_0002158002|s2f_0000092025|s2f_0002158004
174	Phosphoric diester hydrolase activity	0.651734826517348	0.999600039996001	0.156238845516035	0.691011253658562	6517	18	s2f_0000162007|s2f_0007164002|s2f_0002379004|s2f_0000600009|s2f_0000600010
175	D_threo_aldose 1_dehydrogenase activity	0.655334466553345	0.999600039996001	0.170026798290498	0.627159132748536	6553	9	s2f_0000101019|s2f_0000101002|s2f_0000101022|s2f_0000101006
176	Protein kinase C activity	0.658534146585342	0.999600039996001	0.168410956524846	0.621198955114224	6585	9	s2f_0000012032|s2f_0000012052
177	Calcium_dependent protein kinase C activity	0.658534146585342	0.999600039996001	0.168410956524846	0.621198955114224	6585	9	s2f_0000012032|s2f_0000012052
178	RNA polymerase II transcription regulatory region sequence_specific DNA binding	0.664033596640336	0.999600039996001	0.151807808681585	0.699156982911489	6640	22	s2f_0000524003|s2f_0000524012|s2f_0000287023|s2f_0000461008
179	Thiol_dependent deubiquitinase	0.670932906709329	0.999600039996001	0.145469532547701	0.758633517101694	6709	43	s2f_0005628001|s2f_0000235001
180	Cation:chloride symporter activity	0.671132886711329	0.999600039996001	0.163931654851749	0.566440974573535	6711	7	s2f_0000650008
181	Cation transmembrane transporter activity	0.675932406759324	0.999600039996001	0.165102926760958	0.541184864314597	6759	6	s2f_0001150003|s2f_0000777001|s2f_0001869003
182	Flavin adenine dinucleotide binding	0.676332366763324	0.999600039996001	0.143922259336234	0.756463160282818	6763	45	s2f_0000201011|s2f_0000860005|s2f_0001318003|s2f_0000384007|s2f_0004483002|s2f_0000201012|s2f_0000384002|s2f_0000201016|s2f_0004750002
183	Ubiquitin conjugating enzyme activity	0.67973202679732	0.999600039996001	0.162442234981095	0.532463479732767	6797	6	s2f_0003007002|s2f_0002198004|s2f_0002198003|s2f_0000824007
184	GTPase activator activity	0.681331866813319	0.999600039996001	0.142248387189569	0.766420851533357	6813	52	s2f_0003418002|s2f_0000066023|s2f_0005417001|s2f_0003221005|s2f_0007045002
185	ATP_dependent peptidase activity	0.69013098690131	0.999600039996001	0.152830537438541	0.545995856387374	6901	8	s2f_0001293001|s2f_0001293003|s2f_0000324001
186	Symporter activity	0.693930606939306	0.999600039996001	0.140304300770648	0.653147088173568	6939	23	s2f_0000104002|s2f_0000466013|s2f_0000701005|s2f_0000701007|s2f_0000466003|s2f_0000485009|s2f_0000062031|s2f_0000062043|s2f_0001261003
187	Phosphatase activity	0.696330366963304	0.999600039996001	0.13823427141048	0.769672911610559	6963	67	s2f_0001075009|s2f_0000021016|s2f_0003451003|s2f_0000079008|s2f_0001317001|s2f_0000079004|s2f_0000143004|s2f_0000284007|s2f_0000183006|s2f_0007696001|s2f_0000284003
188	Kinase binding	0.696730326967303	0.999600039996001	0.151519395042711	0.49665990092315	6967	6	s2f_0002210006|s2f_0005835001|s2f_0003442002|s2f_0000428006|s2f_0001004010|s2f_0005997002
189	Protein disulfide isomerase activity	0.702429757024298	0.999600039996001	0.147318302758717	0.482889293688682	7024	6	s2f_0000497008|s2f_0006446002|s2f_0000497005
190	N_acetyltransferase activity	0.716528347165284	0.999600039996001	0.135437659914182	0.528528079494712	7165	11	s2f_0011194001
191	Translation initiation factor activity	0.717728227177282	0.999600039996001	0.132643577946288	0.683820196082279	7177	40	s2f_0003399003|s2f_0002914002|s2f_0003115002|s2f_0002250002|s2f_0002864001|s2f_0002250001
192	Transferase activity, transferring phosphorus_containing groups	0.723027697230277	0.999600039996001	0.129833312012346	0.53952176485568	7230	14	s2f_0005549002|s2f_0001145007|s2f_0006941003|s2f_0006941001|s2f_0001145002|s2f_0010289001|s2f_0006941004
193	NAD+ kinase activity	0.733526647335267	0.999600039996001	0.125647849838913	0.448884146622972	7335	8	s2f_0000250003|s2f_0000559005|s2f_0005198002|s2f_0001679002
194	ATPase_coupled cation transmembrane transporter activity	0.733626637336266	0.999600039996001	0.137356482777933	0.426233205207224	7336	5	s2f_0000668002|s2f_0000562002
195	Protein_arginine N_methyltransferase activity	0.734526547345265	0.999600039996001	0.136936432371885	0.424929739747875	7345	5	s2f_0004990001|s2f_0003892001
196	Protein tyrosine phosphatase activity	0.738826117388261	0.999600039996001	0.124458000267444	0.62807938578975	7388	35	s2f_0001075009|s2f_0000021016|s2f_0003451003|s2f_0000079008|s2f_0000079004|s2f_0003282002|s2f_0000183006
197	ATPase_coupled intramembrane lipid transporter activity	0.739126087391261	0.999600039996001	0.134276113133576	0.416674458505329	7391	5	s2f_0000124006
198	Acyltransferase activity	0.741125887411259	0.999600039996001	0.12824944096381	0.716937857189972	7411	69	s2f_0002471003|s2f_0004382001|s2f_0000354016|s2f_0000709004|s2f_0003615001|s2f_0000354011|s2f_0000354012|s2f_0000354015|s2f_0002172005|s2f_0001876003|s2f_0000236004|s2f_0004299001|s2f_0000354001|s2f_0000236014|s2f_0001957001|s2f_0001775001|s2f_0020808001|s2f_0001278006|s2f_0003991002|s2f_0000354004|s2f_0006220002|s2f_0003329002|s2f_0000709007|s2f_0002172006|s2f_0003615002
199	Enzyme regulator activity	0.741925807419258	0.999600039996001	0.121095802693229	0.418428183112955	7419	7	s2f_0002569001
200	Potassium channel activity	0.743925607439256	0.999600039996001	0.120810547066662	0.55059947287541	7439	21	s2f_0000134010|s2f_0000134023|s2f_0000134006|s2f_0000134011|s2f_0004760002|s2f_0000134025
201	Phenylalanine_tRNA ligase activity	0.745025497450255	0.999600039996001	0.129357957140717	0.40141284616531	7450	5	s2f_0001942002|s2f_0003594002|s2f_0003317001
202	Oxidoreductase activity, acting on the aldehyde or oxo group of donors, NAD or NADP as acceptor	0.748225177482252	0.999600039996001	0.118451684142498	0.508545236921384	7482	16	s2f_0000109016|s2f_0001985001|s2f_0002996002|s2f_0005201002|s2f_0004825001|s2f_0000109013|s2f_0000548006|s2f_0000109003|s2f_0000548007|s2f_0000828003|s2f_0000109006
203	3',5'_cyclic_nucleotide phosphodiesterase activity	0.749025097490251	0.999600039996001	0.117203664234638	0.418716809467895	7490	8	s2f_0000600009|s2f_0000600010|s2f_0000179016|s2f_0000179019
204	Calcium_dependent phospholipid binding	0.749025097490251	0.999600039996001	0.127555306636796	0.39581901115574	7490	5	s2f_0000098011|s2f_0000289015|s2f_0000289013
205	Protein serine phosphatase activity	0.752124787521248	0.999600039996001	0.120422597704023	0.592575310720222	7521	30	s2f_0001075009|s2f_0006872002|s2f_0000284007|s2f_0000284003|s2f_0000284011|s2f_0001615002|s2f_0000252001|s2f_0001625001|s2f_0000369009|s2f_0000252014|s2f_0008530001|s2f_0005835001|s2f_0000054010|s2f_0000369003|s2f_0000079002|s2f_0000079021|s2f_0000369010|s2f_0005210002
206	Protein threonine phosphatase activity	0.752124787521248	0.999600039996001	0.120422597704023	0.592575310720222	7521	30	s2f_0001075009|s2f_0006872002|s2f_0000284007|s2f_0000284003|s2f_0000284011|s2f_0001615002|s2f_0000252001|s2f_0001625001|s2f_0000369009|s2f_0000252014|s2f_0008530001|s2f_0005835001|s2f_0000054010|s2f_0000369003|s2f_0000079002|s2f_0000079021|s2f_0000369010|s2f_0005210002
207	Prenyltransferase activity	0.754024597540246	0.999600039996001	0.114457060296267	0.395489015466054	7540	7	s2f_0000726004
208	Metal ion transmembrane transporter activity	0.759524047595241	0.999600039996001	0.110924369747899	0.38328233897704	7595	7	s2f_0005109001|s2f_0000954002|s2f_0000451007
209	Actin binding	0.760623937606239	0.999600039996001	0.123804731630497	0.710600610390326	7606	82	s2f_0001305005|s2f_0003117004|s2f_0002673002|s2f_0000697003|s2f_0000697006|s2f_0000015025|s2f_0002266002|s2f_0000014048|s2f_0001265001|s2f_0005557001|s2f_0000257014|s2f_0000014009|s2f_0000014037|s2f_0000183028|s2f_0006874001|s2f_0001121007|s2f_0001193004|s2f_0002279003|s2f_0000015052|s2f_0000097020|s2f_0003090001|s2f_0000590004
210	Protein homodimerization activity	0.766923307669233	0.999600039996001	0.107130595914939	0.382730195432239	7669	8	s2f_0001958008|s2f_0001331004|s2f_0006227002|s2f_0005198002
211	Phosphatidylinositol phospholipase C activity	0.767423257674233	0.999600039996001	0.106478931070606	0.367921799738599	7674	7	s2f_0000162007
212	Protein prenyltransferase activity	0.769423057694231	0.999600039996001	0.110768799887971	0.363085010748809	7694	6	s2f_0000726004|s2f_0004062002|s2f_0000726002|s2f_0000726003
213	RNA cap binding	0.77012298770123	0.999600039996001	0.114284113785416	0.35463695005774	7701	5	s2f_0003087001
214	Phosphotyrosine residue binding	0.776822317768223	0.999600039996001	0.101960784313725	0.352310028756673	7768	7	s2f_0001567003|s2f_0002210006
215	Succinate_CoA ligase (ADP_forming) activity	0.782321767823218	0.999600039996001	0.107812937552506	0.334556134566323	7823	5	s2f_0001726001
216	ATPase_coupled transmembrane transporter activity	0.794420557944206	0.999600039996001	0.100592461077027	0.312150152926254	7944	5	s2f_0000034017|s2f_0000034027|s2f_0002846002
217	Dioxygenase activity	0.798420157984202	0.999600039996001	0.099048115113117	0.461090555456064	7984	23	s2f_0003923001|s2f_0002297003|s2f_0006961001|s2f_0006742001|s2f_0013348001|s2f_0003728001|s2f_0005064002
218	Proton_transporting ATPase activity, rotational mechanism	0.805419458054195	0.999600039996001	0.0913037389721327	0.299281197229107	8054	6	s2f_0002453002|s2f_0003238001
219	Solute:proton antiporter activity	0.806919308069193	0.999600039996001	0.0903234841058675	0.296068055541065	8069	6	s2f_0000304012|s2f_0000304009
220	DNA_directed DNA polymerase activity	0.811118888111189	0.999600039996001	0.0886547655056962	0.374038881306291	8111	15	s2f_0001436022|s2f_0001420004|s2f_0007570006|s2f_0008585003
221	Cytoskeletal protein binding	0.818018198180182	0.999600039996001	0.0813953488372093	0.300234062511084	8180	9	s2f_0009684002|s2f_0000183028|s2f_0001193004|s2f_0000183018
222	Ubiquitin binding	0.82031796820318	0.999600039996001	0.0861150070126228	0.375912518962397	8203	17	s2f_0007617001|s2f_0001377001|s2f_0003558001
223	Oxidoreductase activity	0.826217378262174	0.999600039996001	0.121291967043052	0.772488510202598	8262	300	s2f_0000058016|s2f_0001210003|s2f_0003533002|s2f_0000058021|s2f_0000201011|s2f_0000101019|s2f_0008946001|s2f_0002437001|s2f_0017129001|s2f_0006961001|s2f_0005074002|s2f_0000007059|s2f_0000670005|s2f_0006679003|s2f_0000860005|s2f_0006742001|s2f_0000058014|s2f_0006679002|s2f_0001142001|s2f_0001051003|s2f_0000109016|s2f_0001985001|s2f_0001318003|s2f_0002027003|s2f_0000058032|s2f_0001048005|s2f_00005…
224	Protein serine/threonine phosphatase activity	0.826317368263174	0.999600039996001	0.0972556621151947	0.496102247264661	8263	38	s2f_0001075009|s2f_0006872002|s2f_0000284007|s2f_0007696001|s2f_0000284003|s2f_0000284011|s2f_0001615002|s2f_0000252001|s2f_0001625001|s2f_0000369009|s2f_0000252014|s2f_0008530001|s2f_0005835001|s2f_0000630004|s2f_0000054010|s2f_0000369003|s2f_0000079002|s2f_0000079021|s2f_0000369010|s2f_0005210002
225	Protein tyrosine/serine/threonine phosphatase activity	0.836916308369163	0.999600039996001	0.0780927260372631	0.340893351527045	8369	17	s2f_0001075009|s2f_0000079008|s2f_0000079004|s2f_0002223006|s2f_0002223002
226	Neuropeptide Y receptor activity	0.841315868413159	0.999600039996001	0.0677871148459384	0.234228096041524	8413	7	s2f_0000118020|s2f_0000118021|s2f_0000118015
227	Lyase activity	0.842315768423158	0.999600039996001	0.104161724865694	0.597855867817566	8423	82	s2f_0004964002|s2f_0008545001|s2f_0004210003|s2f_0001647002|s2f_0003791003|s2f_0000793004|s2f_0013722001|s2f_0001420004|s2f_0000110018|s2f_0004078001|s2f_0039999001|s2f_0003351001|s2f_0004494001|s2f_0000770006|s2f_0007013002|s2f_0000110019|s2f_0001802002|s2f_0006700001|s2f_0003006004|s2f_0003859003|s2f_0005180002|s2f_0000357005|s2f_0002965001|s2f_0001492001
228	Metallocarboxypeptidase activity	0.852814718528147	0.999600039996001	0.0667040675652826	0.266481873543991	8528	12	s2f_0000323008|s2f_0000323012|s2f_0000323005|s2f_0000528009|s2f_0000323004|s2f_0000323011|s2f_0000528002
229	NAD+ binding	0.855814418558144	0.999600039996001	0.0650337089366914	0.259808812768474	8558	12	s2f_0005074002|s2f_0002391001|s2f_0000491001|s2f_0001081006|s2f_0000491002|s2f_0000914003|s2f_0000491004
230	Cation binding	0.86041395860414	0.999600039996001	0.0635532719798891	0.264095346020921	8604	14	s2f_0002600003|s2f_0002600002|s2f_0002600004|s2f_0002600005|s2f_0002010003
231	Oxygen binding	0.87001299870013	0.999600039996001	0.0592271072528704	0.183788629768253	8700	5	s2f_0003376003|s2f_0011127001
232	Intramolecular transferase activity, phosphotransferases	0.873112688731127	0.999600039996001	0.0550343089203192	0.180394954771532	8731	6	s2f_0003261003|s2f_0001741002|s2f_0000711007
233	Lipid binding	0.878812118788121	0.999600039996001	0.0654310586913788	0.309885054007682	8788	25	s2f_0000538007|s2f_0000339008|s2f_0000627003|s2f_0000359008|s2f_0000861001
234	Endonuclease activity	0.884611538846115	0.999600039996001	0.0497617045135969	0.202978292688429	8846	13	s2f_0001958008|s2f_0000477008|s2f_0003678001
235	Phosphotransferase activity, alcohol group as acceptor	0.884911508849115	0.999600039996001	0.0483531885073582	0.193170352807285	8849	12	s2f_0000447010|s2f_0001158006|s2f_0006229002|s2f_0003568002|s2f_0002313003|s2f_0008252002
236	G protein_coupled peptide receptor activity	0.886011398860114	0.999600039996001	0.051526183141977	0.159891763013515	8860	5	s2f_0002817003
237	Calmodulin binding	0.886211378862114	0.999600039996001	0.0581489989888919	0.265016664264008	8862	21	s2f_0001295003|s2f_0001455001|s2f_0000697006
238	Structural constituent of ribosome	0.886511348865114	0.999600039996001	0.100271002710027	0.603158001456039	8865	136	s2f_0007666001|s2f_0002353001|s2f_0001937004|s2f_0004353002|s2f_0000100022|s2f_0001304003|s2f_0001720003|s2f_0002746001|s2f_0001980003|s2f_0002129004|s2f_0001854001|s2f_0002029004|s2f_0002195004|s2f_0002232002|s2f_0001644002|s2f_0001892001|s2f_0001826001|s2f_0000100017|s2f_0002186001|s2f_0001715004|s2f_0002217002|s2f_0000834005|s2f_0001988004|s2f_0001130002|s2f_0002156002|s2f_0002230004|s2f_00056…
239	DNA_binding transcription activator activity, RNA polymerase II_specific	0.887511248875113	0.999600039996001	0.0554893022298116	0.247946745182495	8875	19	s2f_0000461008|s2f_0008483001|s2f_0005188001|s2f_0000088020|s2f_0002294006
240	Acyltransferase activity, transferring groups other than amino_acyl groups	0.890810918908109	0.999600039996001	0.0518939794676358	0.226529581978696	8908	17	s2f_0000440013|s2f_0000440002|s2f_0000716002|s2f_0002049003|s2f_0001358004|s2f_0000411005
241	Endopeptidase inhibitor activity	0.896410358964104	0.999600039996001	0.0464855782693924	0.144250177501324	8964	5	s2f_0000419002|s2f_0000419008|s2f_0004968001
242	Carbohydrate binding	0.897810218978102	0.999600039996001	0.0595412945741635	0.288760522299677	8978	28	s2f_0000587005|s2f_0000811001|s2f_0000395019|s2f_0000587004|s2f_0000811006|s2f_0002379004|s2f_0001527001
243	Calcium channel activity	0.904309569043096	0.999600039996001	0.0400897112419401	0.163526173827861	9043	13	s2f_0001455001|s2f_0001592003|s2f_0001455008|s2f_0007146001|s2f_0000469009|s2f_0001455005
244	Tubulin binding	0.912508749125088	0.999600039996001	0.038890196866802	0.120680822094696	9125	5	s2f_0003994003
245	Clathrin adaptor activity	0.923107689231077	0.999600039996001	0.0344441332959955	0.106884167666643	9231	5	s2f_0000550004|s2f_0006238002
246	Carbon_carbon lyase activity	0.923207679232077	0.999600039996001	0.031053534699081	0.110940532933074	9232	8	s2f_0000793004
247	3'_5' exonuclease activity	0.927007299270073	0.999600039996001	0.0288515406162465	0.0996921235218059	9270	7	s2f_0000275003|s2f_0007539001
248	Aspartic_type endopeptidase activity	0.928507149285072	0.999600039996001	0.02885085591529	0.1096924292577	9285	10	s2f_0000130018|s2f_0000130010|s2f_0000130009|s2f_0001521001
249	Ubiquitin_protein transferase activity	0.931006899310069	0.999600039996001	0.056056338028169	0.296961619940112	9310	47	s2f_0000094010|s2f_0000544007|s2f_0008660001|s2f_0000381003|s2f_0005811004
250	Transaminase activity	0.935606439356064	0.999600039996001	0.0273415591699383	0.115355403026095	9356	15	s2f_0001371003|s2f_0001776002|s2f_0001043001|s2f_0001165005|s2f_0000728003|s2f_0000728004|s2f_0003864002|s2f_0004970002|s2f_0001071005|s2f_0003629002
251	Serine_type endopeptidase activity	0.936706329367063	0.999600039996001	0.0656748877762924	0.366310847087761	9367	68	s2f_0000001014|s2f_0000001028|s2f_0000001156|s2f_0000001016|s2f_0000001024|s2f_0000001129|s2f_0000001097|s2f_0000001128|s2f_0000001025|s2f_0002689008|s2f_0000001074|s2f_0000001045|s2f_0000001098|s2f_0000001085|s2f_0000001065|s2f_0000001140|s2f_0000001153|s2f_0000001144
252	Metallopeptidase activity	0.941305869413059	0.999600039996001	0.0640445328723688	0.360981517217881	9413	73	s2f_0000323008|s2f_0000323012|s2f_0000323005|s2f_0000328018|s2f_0001779001|s2f_0000273002|s2f_0000273013|s2f_0000323004|s2f_0000328013|s2f_0000328001|s2f_0000347004|s2f_0001779002|s2f_0048423001|s2f_0001779006|s2f_0000168012|s2f_0000328002|s2f_0001779004|s2f_0000168015|s2f_0000323013|s2f_0000328010|s2f_0001991002|s2f_0000168011
253	Sodium channel activity	0.942405759424058	0.999600039996001	0.0243219803256844	0.0754739450336958	9424	5	s2f_0045646001|s2f_0000187007|s2f_0138277001
254	Signaling receptor activity	0.946505349465053	0.999600039996001	0.0187780269058296	0.0732788391613294	9465	11	s2f_0000038029|s2f_0000038024|s2f_0000038009|s2f_0000038026
255	Carboxy_lyase activity	0.947005299470053	0.999600039996001	0.0230930727809912	0.0991448306849229	9470	16	s2f_0004964002|s2f_0006163002|s2f_0000793004|s2f_0004494001
256	Triglyceride lipase activity	0.947205279472053	0.999600039996001	0.0191876750700281	0.066300101565473	9472	7	s2f_0000178006|s2f_0000178003|s2f_0000178023|s2f_0000178009
257	Ligand_gated ion channel activity	0.947905209479052	0.999600039996001	0.0188150075833983	0.0715356207935314	9479	10	s2f_0000038029|s2f_0000038024|s2f_0000038009|s2f_0000038026
258	O_acyltransferase activity	0.952204779522048	0.999600039996001	0.0180646968211735	0.0592136111082129	9522	6	s2f_0002402002
259	ABC_type transporter activity	0.952604739526047	0.999600039996001	0.0301423748491727	0.149881812124061	9526	32	s2f_0000034017|s2f_0000167017|s2f_0000034034|s2f_0000074016|s2f_0000034027|s2f_0000072014|s2f_0000074001|s2f_0000034013|s2f_0000034019|s2f_0000034005|s2f_0000072002|s2f_0000167005|s2f_0000034030
260	Sulfuric ester hydrolase activity	0.952804719528047	0.999600039996001	0.0176495307466031	0.0630539603952	9528	8	s2f_0000807002|s2f_0000807007|s2f_0007152001|s2f_0001149001
261	Magnesium ion binding	0.955904409559044	0.999600039996001	0.040405462480642	0.21138445839755	9559	44	s2f_0001732005|s2f_0000648003|s2f_0003261003|s2f_0001531001|s2f_0001802004|s2f_0000648006|s2f_0001942002|s2f_0000648004|s2f_0001726001|s2f_0000648007|s2f_0000124006
262	Pyridoxal phosphate binding	0.956104389561044	0.999600039996001	0.0272625070264193	0.134901301296747	9561	31	s2f_0000793004|s2f_0001371003|s2f_0001776002|s2f_0005797001|s2f_0001045006|s2f_0000912004|s2f_0001043001|s2f_0002992001|s2f_0001165005|s2f_0000728003|s2f_0003669002|s2f_0000728004|s2f_0000804006|s2f_0000768004
263	Serine_type endopeptidase inhibitor activity	0.960603939606039	0.999600039996001	0.0159865376525031	0.0686345461180995	9606	16	s2f_0002587011|s2f_0009720002|s2f_0021404001|s2f_0000052032|s2f_0000419002|s2f_0000052030|s2f_0000052006|s2f_0001778001
264	Serine_type peptidase activity	0.961403859614039	0.999600039996001	0.0441313615197663	0.240781038627518	9614	58	s2f_0000001014|s2f_0000001028|s2f_0000001156|s2f_0000001016|s2f_0000001024|s2f_0000001129|s2f_0000001097|s2f_0000001128|s2f_0000001025|s2f_0000001045|s2f_0000001098|s2f_0000478003|s2f_0000001085|s2f_0000444005|s2f_0000444007|s2f_0000001065|s2f_0000001140|s2f_0000001153|s2f_0000001144
265	Peptidase inhibitor activity	0.962003799620038	0.999600039996001	0.0161874165837971	0.0706619293733195	9620	17	s2f_0002587011|s2f_0009720002|s2f_0021404001|s2f_0000052032|s2f_0000419002|s2f_0000052030|s2f_0000052006|s2f_0001778001
266	FAD binding	0.968203179682032	0.999600039996001	0.0103714085494043	0.0414336408919972	9682	12	s2f_0001930001|s2f_0001318003|s2f_0001697003|s2f_0001697002
267	Carboxylic ester hydrolase activity	0.972602739726027	0.999600039996001	0.0117828587459672	0.0521130834450317	9726	18	s2f_0000027045|s2f_0000027026|s2f_0000027013|s2f_0000027050|s2f_0000027001|s2f_0000027049|s2f_0000027038|s2f_0000027043|s2f_0003955001|s2f_0000027017|s2f_0000027020
268	Serine_type carboxypeptidase activity	0.974802519748025	0.999600039996001	0.00840218456798769	0.0275412144689363	9748	6	s2f_0003240001|s2f_0000077018|s2f_0000077025|s2f_0000077012|s2f_0003240002|s2f_0000077020
269	Zinc ion binding	0.978002199780022	0.999600039996001	0.0766341145926223	0.481287076620484	9780	241	s2f_0000323008|s2f_0000323012|s2f_0001239010|s2f_0000323005|s2f_0000273002|s2f_0001239001|s2f_0000273013|s2f_0000528009|s2f_0000323004|s2f_0000110018|s2f_0000323011|s2f_0000239015|s2f_0000239018|s2f_0001958008|s2f_0000213015|s2f_0004724003|s2f_0037983001|s2f_0000528002|s2f_0000347004|s2f_0000443009|s2f_0000511010|s2f_0000352012|s2f_0000168012|s2f_0002990001|s2f_0000707008|s2f_0000110019|s2f_00012…
270	Cysteine_type endopeptidase activity	0.98030196980302	0.999600039996001	0.0056030256338423	0.0200171302841906	9803	8	s2f_0000048030|s2f_0001143005|s2f_0000048035|s2f_0000397013
271	Hydrolase activity, hydrolyzing O_glycosyl compounds	0.98030196980302	0.999600039996001	0.0109346302509873	0.0522636090430844	9803	26	s2f_0000264010|s2f_0000395021|s2f_0000811001|s2f_0000960002|s2f_0000395019|s2f_0000264002|s2f_0003128007|s2f_0002769004|s2f_0047088001|s2f_0002362003|s2f_0000881002|s2f_0000180009|s2f_0000264007|s2f_0002010003|s2f_0008396001|s2f_0015133001|s2f_0000811006|s2f_0001527001|s2f_0000881001
272	Cysteine_type peptidase activity	0.985701429857014	0.999600039996001	0.0145889023677463	0.0780201084635475	9857	50	s2f_0000048009|s2f_0000048030|s2f_0000048023|s2f_0001143005|s2f_0000048019|s2f_0000235001|s2f_0000048026|s2f_0000048035|s2f_0000048013|s2f_0000048024|s2f_0000048012|s2f_0000397013
273	Carboxypeptidase activity	0.988001199880012	0.999600039996001	0.00378894190289081	0.0172682722257362	9880	21	s2f_0000323008|s2f_0000323012|s2f_0000323005|s2f_0001779001|s2f_0003240001|s2f_0000077018|s2f_0000323004|s2f_0000077025|s2f_0006608002|s2f_0024472001|s2f_0000077012|s2f_0001779002|s2f_0001779006|s2f_0001779004|s2f_0003240002|s2f_0000077020|s2f_0000323013
274	Hormone activity	0.989201079892011	0.999600039996001	0.00322038644637357	0.00999323518834472	9892	5	s2f_0009967001
275	Transmembrane transporter activity	0.995000499950005	0.999600039996001	0.00975265017667848	0.0547868925705842	9950	72	s2f_0000104002|s2f_0000901006|s2f_0000261012|s2f_0000128003|s2f_0000049029|s2f_0000034034|s2f_0000901012|s2f_0000685002|s2f_0003446001|s2f_0000064022|s2f_0000485007|s2f_0007305002|s2f_0000064012|s2f_0000064014|s2f_0000064035|s2f_0000485010|s2f_0000010050|s2f_0000128005|s2f_0000128020|s2f_0000064033|s2f_0000485009|s2f_0001649007
276	Actin filament binding	0.996200379962004	0.999600039996001	0.00140508641281434	0.00691414679252019	9962	30	s2f_0001041008|s2f_0005909004|s2f_0005909001|s2f_0001567003|s2f_0000014048|s2f_0002257005|s2f_0000414006|s2f_0005557001|s2f_0000414005
277	Histone deacetylase activity	0.996900309969003	0.999600039996001	0.000140036409466471	0.000459020241148968	9969	6	s2f_0000579007
278	NAD_dependent histone deacetylase activity (H3_K14 specific)	0.996900309969003	0.999600039996001	0.000140036409466471	0.000459020241148968	9969	6	s2f_0000579007
279	Hydrolase activity, acting on glycosyl bonds	0.998600139986001	0.999600039996001	0.00056361843032271	0.0030141795425988	9986	50	s2f_0014991001|s2f_0000587005|s2f_0000264010|s2f_0002600003|s2f_0000395021|s2f_0000811001|s2f_0000960002|s2f_0000395019|s2f_0002600002|s2f_0002600004|s2f_0002600005|s2f_0002585004|s2f_0000264002|s2f_0002769004|s2f_0002546001|s2f_0047088001|s2f_0002362003|s2f_0000881002|s2f_0001714001|s2f_0004465002|s2f_0000180009|s2f_0000264007|s2f_0003919002|s2f_0000587004|s2f_0008396001|s2f_0015133001|s2f_00052…
280	Peptidase activity	0.999100089991001	0.999600039996001	0.0153598467265572	0.094417312710306	9991	172	s2f_0000001014|s2f_0000001028|s2f_0000001156|s2f_0000001016|s2f_0000323008|s2f_0000323012|s2f_0000001024|s2f_0000130018|s2f_0000048030|s2f_0000001129|s2f_0000323005|s2f_0000328018|s2f_0000001097|s2f_0001779001|s2f_0003240001|s2f_0000001128|s2f_0000048023|s2f_0000001025|s2f_0000273002|s2f_0000273013|s2f_0000528009|s2f_0001143005|s2f_0000048019|s2f_0000001045|s2f_0000077018|s2f_0000001098|s2f_00002…
281	Catalytic activity	0.999600039996001	0.999600039996001	0.0304274926448047	0.193008399866905	9996	284	s2f_0000587005|s2f_0002600003|s2f_0004210003|s2f_0003533002|s2f_0000811001|s2f_0007311006|s2f_0000960002|s2f_0007311001|s2f_0002600002|s2f_0002600004|s2f_0002600005|s2f_0005959002|s2f_0000807002|s2f_0017129001|s2f_0001040001|s2f_0001647002|s2f_0006163002|s2f_0003791003|s2f_0001040006|s2f_0000793004|s2f_0001371003|s2f_0003018001|s2f_0002023003|s2f_0000670005|s2f_0005587001|s2f_0000587004|s2f_00008…
