# Supplementary material for: Simple protocol for combined extraction of exocrine secretions and RNA in small arthropods
Source: Biol Methods Protoc. 2024 Jul 30;9(1):bpae054. doi: 10.1093/biomethods/bpae054 (PMC11316613; doi:10.1093/biomethods/bpae054)
Supplement: bpae054_Supplementary_Data [file bpae054_supplementary_data.zip › S01_seq2fun.txt]

Nothrus_samples.txt contains following list:
DOri065	DOri065_1.fq.gz	DOri065_2.fq.gz	treatment
DOri066	DOri066_1.fq.gz	DOri066_2.fq.gz	treatment
DOri067	DOri067_1.fq.gz	DOri067_2.fq.gz	treatment
DOri068	DOri068_1.fq.gz	DOri068_2.fq.gz	control
DOri069	DOri069_1.fq.gz	DOri069_2.fq.gz	control
DOri070	DOri070_1.fq.gz	DOri070_2.fq.gz	control

Seq2Fun command:
../bin/seq2fun --sampletable Nothrus_samples.txt --tfmi ../database/arthropods/arthropods_v2.0.fmi --genemap ../database/arthropods/arthropods_annotation_v2.0.txt -w 8 --profiling -V --outputMappedCleanReads --outputReadsAnnoMap --trim_front1 6 --trim_front2 6


DOri065	DOri065_1.fq.gz	DOri065_2.fq.gz	treatment
Duplication rate: 58.567%
Insert size peak (evaluated by paired-end reads): 255
Seq2Fun v2.0.5, time used: 0 hours 13 minutes 27 seconds, mapped 5131990 reads out of 18492913 (27.7511 %), mapped 6845 S2f ids out of 113673 S2f ids (6.02166 %), mapped 4111 core orthologs out of 5106 orthologs (80.5131 %)

DOri066	DOri066_1.fq.gz	DOri066_2.fq.gz	treatment
Duplication rate: 47.0395%
Insert size peak (evaluated by paired-end reads): 267
Seq2Fun v2.0.5, time used: 0 hours 13 minutes 40 seconds, mapped 5390527 reads out of 18856173 (28.5876 %), mapped 7004 S2f ids out of 113673 S2f ids (6.16153 %), mapped 4132 core orthologs out of 5106 orthologs (80.9244 %)

DOri067	DOri067_1.fq.gz	DOri067_2.fq.gz	treatment
Duplication rate: 59.7428%
Insert size peak (evaluated by paired-end reads): 268
Seq2Fun v2.0.5, time used: 0 hours 19 minutes 30 seconds, mapped 6203995 reads out of 23772278 (26.0976 %), mapped 7074 S2f ids out of 113673 S2f ids (6.22311 %), mapped 4125 core orthologs out of 5106 orthologs (80.7873 %)

DOri068	DOri068_1.fq.gz	DOri068_2.fq.gz	control
Duplication rate: 65.2731%
Insert size peak (evaluated by paired-end reads): 265
Seq2Fun v2.0.5, time used: 0 hours 14 minutes 47 seconds, mapped 5230675 reads out of 21455672 (24.379 %), mapped 6726 S2f ids out of 113673 S2f ids (5.91697 %), mapped 4074 core orthologs out of 5106 orthologs (79.7885 %)

DOri069	DOri069_1.fq.gz	DOri069_2.fq.gz	control
Duplication rate: 28.0235%
Insert size peak (evaluated by paired-end reads): 269
Seq2Fun v2.0.5, time used: 0 hours 17 minutes 36 seconds, mapped 5226911 reads out of 19925640 (26.2321 %), mapped 6854 S2f ids out of 113673 S2f ids (6.02958 %), mapped 4121 core orthologs out of 5106 orthologs (80.709 %)

DOri070	DOri070_1.fq.gz	DOri070_2.fq.gz	control
Duplication rate: 36.8085%
Insert size peak (evaluated by paired-end reads): 265
Seq2Fun v2.0.5, time used: 0 hours 19 minutes 58 seconds, mapped 8316683 reads out of 25934617 (32.0679 %), mapped 7005 S2f ids out of 113673 S2f ids (6.16241 %), mapped 4128 core orthologs out of 5106 orthologs (80.8461 %)

Seq2Fun v2.0.5, time used: 1 hours 39 minutes 11 seconds, processed 6 samples
